# Supplementary material for: Genetic diversity analysis of cultivated and wild grapevine (Vitis vinifera L.) accessions around the Mediterranean basin and Central Asia
Source: BMC Plant Biol. 2018 Jun 27;18:137. doi: 10.1186/s12870-018-1351-0 (PMC6020434; doi:10.1186/s12870-018-1351-0)
Supplement: Supplementary file 1 — Table S1. SSR allelic profile of 1378 sativa and sylvestris grapevine samples genotyped at 20 SSR molecular markers. (XLSX 643 kb) [file 12870_2018_1351_MOESM1_ESM.xlsx]

## Sheet: Hoja1
Table S1. SSR allelic profile of 1,378 sativa and sylvestris grapevine samples genotyped at 20 SSR molecular markers.
ID	Accessions ID	Source Country	Localization	Name	Species	VVIp60	VVIp60	VVMD28	VVMD28	VVIb01	VVIb01	VVMD27	VVMD27	VVIv67	VVIv67	VVMD32	VVMD32	VVIn16	VVIn16	VVMD21	VVMD21	VVIv37	VVIv37	VVMD24	VVMD24	VVMD7	VVMD7	VMC1b11	VMC1b11	VVS02	VVS02	VVMD5	VVMD5	VVIn73	VVIn73	VVIp31	VVIp31	VVIh54	VVIh54	VVIq52	VVIq52	VMC4f3.1	VMC4f3.1	VVMD25	VVMD25
1	Turkmn 19652	Turkmenistan	D08-070	Ali Shaitan	V. vinifera subps. sativa	0	0	235	247	290	294	179	179	354	360	257	271	149	151	241	255	159	159	206	214	235	243	165	183	133	133	240	240	257	263	184	188	147	151	80	84	172	188	238	254
2	DVIT2501	Pakistan	D08-609	Berurargoon	V. vinifera subps. sativa	320	328	235	277	290	290	187	189	356	356	271	271	149	151	255	255	149	176	206	210	247	249	181	193	125	147	228	238	263	263	166	190	151	165	78	78	164	182	238	266
3	DVIT2496	Pakistan	D08-686	Boyalsing I	V. vinifera subps. sativa	289	320	235	245	290	306	185	189	348	354	251	261	151	151	247	255	159	159	206	206	243	251	165	165	133	135	228	228	263	265	166	190	139	163	84	84	182	190	254	272
4	DVIT2730	Pakistan	D08-596	Chamo	V. vinifera subps. sativa	289	289	243	247	290	290	179	187	356	360	243	273	149	151	0	0	167	167	206	210	249	251	165	181	143	153	234	236	263	263	172	172	165	165	78	84	186	190	240	272
5	Turkmn 16392	Turkmenistan	D08-068	Chol Uzyum	V. vinifera subps. sativa	316	320	233	243	290	294	195	195	354	358	257	271	151	151	241	257	149	149	206	210	249	263	165	183	143	143	228	236	263	263	186	194	167	175	80	84	186	192	240	240
6	DVIT2532	Pakistan	D08-607	Churgoon	V. vinifera subps. sativa	289	316	235	235	294	306	185	185	360	360	243	251	149	149	247	247	149	149	206	206	243	251	165	165	125	151	238	240	263	265	188	194	139	139	78	80	188	204	238	248
7	DVIT2536	Pakistan	D08-605	Dardari	V. vinifera subps. sativa	289	316	245	247	290	294	179	189	354	360	251	261	149	151	247	255	159	159	206	206	233	243	165	165	133	135	228	240	257	263	190	190	139	139	78	78	182	188	254	272
8	Turkmn 13358	Turkmenistan	D08-051	DK #01	V. vinifera subps. sativa	316	328	217	277	290	298	181	187	354	358	239	251	151	151	247	247	155	155	206	214	249	249	173	183	125	139	232	248	257	257	188	190	151	167	78	80	182	188	240	254
9	Turkmn 13359	Turkmenistan	D08-052	DK #02	V. vinifera subps. sativa	316	328	233	247	288	306	179	179	354	360	251	251	151	151	247	247	155	155	210	216	235	243	173	183	133	139	226	228	257	263	192	194	139	165	80	84	164	182	238	254
10	Turkmn 13360	Turkmenistan	D08-053	DK #03	V. vinifera subps. sativa	316	328	257	257	290	298	179	179	354	354	247	249	149	149	241	255	153	177	206	210	235	251	165	169	139	153	234	240	257	263	188	190	139	147	80	80	182	188	248	254
11	Turkmn 13361	Turkmenistan	D08-054	DK #04	V. vinifera subps. sativa	320	320	277	277	294	298	187	187	354	354	255	257	151	151	247	247	167	167	206	210	235	249	165	169	137	139	234	236	257	263	174	194	139	165	80	84	186	188	254	262
12	Turkmn 13362	Turkmenistan	D08-027	DK #05	V. vinifera subps. sativa	320	320	247	277	298	298	187	187	354	360	257	271	151	151	0	0	167	173	210	216	235	249	169	183	137	143	234	240	257	263	174	190	139	151	78	80	186	188	254	262
13	Turkmn 13364	Turkmenistan	D08-055	DK #07	V. vinifera subps. sativa	316	328	243	257	294	294	179	195	354	354	251	261	151	151	255	255	149	177	206	214	235	253	165	193	135	151	234	240	257	257	186	194	147	159	84	84	182	182	248	262
14	Turkmn 13365	Turkmenistan	D08-056	DK #08	V. vinifera subps. sativa	320	320	233	257	290	294	185	195	358	358	251	271	151	151	241	247	145	145	206	206	251	263	165	173	135	135	234	238	257	267	174	190	139	151	78	80	178	188	254	254
15	Turkmn 13388	Turkmenistan	D08-066	DK #10	V. vinifera subps. sativa	316	316	233	247	0	0	179	187	354	354	249	271	149	151	0	0	149	177	0	0	235	253	165	173	125	153	234	234	257	263	184	190	147	147	80	84	164	188	238	254
16	Turkmn 13387	Turkmenistan	D08-065	DK #11	V. vinifera subps. sativa	298	300	235	243	290	294	179	187	354	354	249	255	151	151	241	247	149	155	214	214	235	249	173	173	0	0	226	234	257	263	184	188	147	165	84	84	182	188	238	240
17	Turkmn 13386	Turkmenistan	D08-064	DK #12	V. vinifera subps. sativa	320	320	233	233	272	290	179	195	358	360	249	257	149	151	241	247	145	167	206	216	235	253	165	165	125	137	228	236	257	263	174	188	139	165	78	80	172	190	238	240
18	Turkmn 13381	Turkmenistan	D08-063	DK #17	V. vinifera subps. sativa	328	328	271	277	290	312	185	187	336	358	239	251	151	151	247	247	155	173	206	214	247	249	165	183	133	139	232	234	257	263	184	190	139	167	78	80	178	188	240	254
19	Turkmn 13389	Turkmenistan	D08-067	DK #2	V. vinifera subps. sativa	318	318	243	247	290	294	179	187	354	354	249	271	151	151	247	247	149	177	210	214	235	237	173	193	133	133	232	234	263	267	182	188	147	147	80	84	188	188	238	262
20	Turkmn 13379	Turkmenistan	D08-062	DK #21 Chernyi	V. vinifera subps. sativa	328	328	271	277	290	312	179	195	336	358	239	251	151	151	247	247	155	173	206	214	247	249	165	183	133	133	232	234	257	263	184	190	139	167	78	80	178	188	240	254
21	Turkmn 13377	Turkmenistan	D08-061	DK #39	V. vinifera subps. sativa	320	320	233	243	294	294	179	189	354	360	247	257	151	151	247	247	155	173	206	214	235	251	165	183	133	135	226	226	257	257	178	182	147	151	80	80	164	164	238	254
22	Turkmn 6272	Turkmenistan	D08-043	DK #9	V. vinifera subps. sativa	320	320	235	235	290	294	185	187	354	360	247	251	151	151	241	247	0	0	206	216	235	249	0	0	133	135	226	234	0	0	178	186	147	165	84	84	178	188	238	254
23	Turkmn 6977	Turkmenistan	D08-044	DK Belyi	V. vinifera subps. sativa	298	300	235	243	290	294	179	187	354	354	249	255	151	151	241	247	149	155	216	216	235	253	173	173	133	133	234	234	257	263	184	188	147	165	84	84	164	188	238	240
24	Turkmn 13375	Turkmenistan	D08-060	DK Melkii Chernyi	V. vinifera subps. sativa	302	310	233	235	290	290	175	189	360	370	239	239	151	151	247	257	159	159	206	216	239	239	183	183	133	151	232	240	263	267	186	188	165	179	78	84	172	178	238	248
25	Turkmn 13374	Turkmenistan	D08-059	DK Melkii Krasnyi	V. vinifera subps. sativa	316	316	243	245	288	294	179	181	0	0	247	249	149	151	241	247	153	159	206	214	247	247	183	183	133	133	236	246	0	0	182	190	139	165	78	78	182	188	238	240
26	Turkmn 30743	Turkmenistan	D08-076	DK N15 (#15)	V. vinifera subps. sativa	316	328	243	245	288	294	179	185	354	360	243	257	151	151	241	247	153	155	206	206	235	243	169	169	0	0	234	240	257	257	170	186	159	159	78	80	182	204	248	254
27	Turkmn 6218	Turkmenistan	D08-039	Ekdona Turkmenskaya	V. vinifera subps. sativa	316	318	235	257	290	298	179	195	360	360	249	259	149	155	241	247	149	149	206	210	233	243	165	173	125	133	234	240	267	267	180	188	175	177	80	84	172	204	240	244
28	DVIT2510	Pakistan	D08-601	Fatai	V. vinifera subps. sativa	289	289	235	235	290	306	179	189	348	358	261	271	0	0	255	255	153	173	206	206	239	249	165	181	141	145	228	234	257	263	172	194	139	165	84	84	182	188	240	240
29	DVIT2537	Pakistan	D08-682	Gaschochi	V. vinifera subps. sativa	289	318	235	245	290	306	181	189	348	362	243	261	151	151	247	255	159	173	206	214	239	243	165	165	135	145	228	246	257	265	188	192	139	139	84	84	182	190	240	254
30	Turkmn 3028	Turkmenistan	D08-034	Gechi Kyrlen	V. vinifera subps. sativa	316	320	235	247	290	294	179	179	354	354	271	271	149	151	247	247	159	177	210	210	253	253	187	193	135	153	234	234	257	257	186	186	165	165	80	84	186	188	238	248
31	DVIT0413	Turkmenistan	D08-537	Gros Colman	V. vinifera subps. sativa	316	324	227	243	294	294	179	185	354	354	251	271	149	149	247	247	155	159	206	206	247	255	173	183	133	135	226	236	257	257	186	188	163	165	78	80	166	166	238	254
32	Turkmn 3033	Turkmenistan	D08-036	Gurgon	V. vinifera subps. sativa	316	328	217	257	290	294	179	187	348	354	249	249	151	151	247	255	173	177	210	216	235	253	165	165	133	135	234	240	257	263	186	190	147	175	78	84	164	188	238	240
33	Turkmn 6971	Turkmenistan	D08-042	Halili Nobat Niyaz	V. vinifera subps. sativa	298	316	233	257	294	294	179	185	354	354	257	261	149	151	247	247	145	145	206	218	235	249	193	193	133	141	236	240	257	263	182	186	165	165	84	84	182	182	238	240
34	Turkmn 19806	Turkmenistan	D08-072	Hiv Uzyum	V. vinifera subps. sativa	320	322	233	243	290	298	195	195	0	0	249	257	151	155	241	255	167	167	206	214	243	247	165	183	133	135	226	234	263	263	186	194	153	165	80	80	182	182	254	254
35	DVIT2503	Pakistan	D08-598	Hosargoon	V. vinifera subps. sativa	318	318	243	247	290	306	185	185	356	356	255	255	149	151	247	247	149	153	206	210	249	251	165	169	133	135	226	232	263	263	172	178	165	165	78	80	164	204	238	254
36	Turkmn 3026	Turkmenistan	D08-033	Irtyk Yaprak	V. vinifera subps. sativa	316	320	247	257	290	294	179	185	0	0	0	0	151	151	241	247	159	159	206	210	235	251	183	193	135	135	234	240	257	263	182	184	129	139	80	84	188	188	238	254
37	DVIT2497	Pakistan	D08-550	Kabuli	V. vinifera subps. sativa	316	318	235	245	290	294	185	187	354	362	257	271	151	151	247	255	149	159	210	214	239	249	165	169	135	145	228	234	263	265	170	190	139	139	84	84	172	182	240	254
38	DVIT2539	Pakistan	D08-775	Kali Dakh II	V. vinifera subps. sativa	289	310	233	233	290	290	185	189	348	362	251	255	149	151	241	247	155	173	206	214	249	249	165	165	137	151	226	250	267	273	172	172	165	165	78	78	158	204	242	272
39	DVIT2445.12	Turkmenistan	D08-584	Kara Kaytak	V. vinifera subps. sativa	328	328	233	243	294	294	179	179	368	368	247	247	151	151	247	255	147	147	206	218	259	261	165	165	139	141	234	234	257	257	188	188	139	139	80	80	204	204	238	238
40	Turkmn 6982	Turkmenistan	D08-047	Kara Terbash	V. vinifera subps. sativa	316	320	243	257	290	290	179	185	354	362	261	271	149	151	241	255	159	159	206	214	235	253	165	173	125	151	234	236	257	257	186	186	147	165	78	80	182	182	240	248
41	Turkmn 551	Turkmenistan	D08-031	Kara Uzyum Ashhabadskii	V. vinifera subps. sativa	320	320	247	247	290	306	179	185	354	358	271	271	151	151	241	247	155	159	206	206	247	253	165	193	135	141	236	240	257	263	186	190	165	165	78	84	174	188	238	240
42	Turkmn 3036	Turkmenistan	D08-037	Kara Uzyum Nuhurskii	V. vinifera subps. sativa	320	328	257	271	290	294	179	187	336	354	251	271	149	151	247	255	149	159	210	214	235	253	173	193	135	151	234	236	257	257	186	188	139	147	80	84	182	188	248	262
43	Turkmn 21551	Turkmenistan	D08-073	Karga Dili	V. vinifera subps. sativa	316	320	243	247	294	306	185	185	354	358	255	271	151	151	247	247	155	159	206	206	239	247	165	171	139	141	226	236	257	263	178	190	165	165	78	84	172	178	240	240
44	Turkmn 6981	Turkmenistan	D08-046	Kash Uzyum	V. vinifera subps. sativa	316	320	235	235	290	306	185	195	354	360	249	251	147	151	241	241	155	155	206	206	251	253	165	183	141	143	236	240	263	263	186	190	165	175	78	84	178	204	244	254
45	DVIT2451	Pakistan	D08-600	Kashiri	V. vinifera subps. sativa	289	328	235	235	290	306	181	185	356	362	243	271	151	151	247	247	159	159	206	206	239	249	165	165	135	145	228	228	263	265	172	194	139	139	84	84	164	182	240	254
46	Turkmn 29892	Turkmenistan	D07-1719	Keshmesh Heshrau	V. vinifera subps. sativa	316	320	217	243	290	298	181	195	0	0	0	0	147	151	247	255	155	155	206	206	243	249	169	183	151	151	228	234	257	257	182	184	0	0	80	84	188	204	248	248
47	DVIT2495	Pakistan	D08-808	Kini Yatch	V. vinifera subps. sativa	320	328	233	243	290	294	179	179	348	356	247	261	149	149	247	247	159	159	206	210	241	249	165	175	131	135	228	236	257	263	172	174	139	163	76	80	188	188	254	254
48	Turkmn 19697	Turkmenistan	D07-1720	Kismish Turkmenskii	V. vinifera subps. sativa	318	318	243	257	290	298	181	181	354	354	249	271	149	155	0	0	155	177	210	216	233	253	183	193	135	145	0	0	257	261	182	186	165	165	80	84	188	188	238	238
49	Turkmn 545	Turkmenistan	D08-028	Kizil Sapak	V. vinifera subps. sativa	320	320	235	257	290	294	179	185	348	354	249	251	149	151	247	247	159	159	206	210	243	253	185	193	133	135	232	234	257	257	178	186	147	165	80	84	164	188	240	248
50	DVIT2444.19	Turkmenistan	D08-583	Kochtemyr	V. vinifera subps. sativa	320	320	243	275	294	294	0	0	344	344	255	255	151	151	247	247	149	149	206	210	253	253	183	183	145	145	0	0	257	263	174	190	139	139	82	82	166	184	254	254
51	Turkmn 18820	Turkmenistan	D08-069	Kush Dzhumurtka	V. vinifera subps. sativa	316	328	247	271	290	294	179	187	354	354	0	0	149	151	247	255	159	173	210	216	233	233	165	165	137	155	240	240	257	263	186	190	165	165	78	84	164	182	238	240
52	Turkmn 3025	Turkmenistan	D08-032	Mamidon	V. vinifera subps. sativa	320	328	217	247	290	298	0	0	354	358	271	271	149	151	247	255	155	159	206	206	233	251	165	165	135	153	234	240	263	263	184	190	139	147	80	84	164	188	238	240
53	Turkmn 6984	Turkmenistan	D08-048	Mamidon Deli	V. vinifera subps. sativa	316	328	217	257	290	290	179	179	354	354	249	271	149	149	247	255	153	177	206	206	233	251	169	193	135	153	240	240	263	263	174	186	147	151	80	84	182	188	238	240
54	Turkmn 21604	Turkmenistan	D08-074	Mamidon Kizil	V. vinifera subps. sativa	318	328	217	257	290	298	179	185	0	0	0	0	149	151	241	255	0	0	206	206	249	251	165	169	139	153	226	240	257	263	174	190	0	0	80	80	164	182	240	254
55	Turkmn 3030	Turkmenistan	D08-035	Mellei	V. vinifera subps. sativa	316	320	235	247	290	294	179	185	354	354	261	271	149	149	249	255	153	176	206	210	249	253	187	193	139	153	234	234	257	257	184	190	165	165	80	80	164	188	248	254
56	DVIT2498	Pakistan	D08-615	Millishun	V. vinifera subps. sativa	316	328	235	247	290	294	179	189	358	358	271	271	149	151	241	255	153	153	206	214	249	249	173	181	141	141	234	238	263	263	174	174	139	165	84	84	186	188	240	240
57	DVIT2507	Pakistan	D08-757	Neelilay	V. vinifera subps. sativa	289	316	235	257	294	294	179	181	358	362	249	251	151	151	247	247	149	173	216	216	239	251	165	165	135	143	236	240	263	263	174	190	165	165	78	84	188	190	254	254
58	Turkmn 30748	Turkmenistan	D11-051	Orion	V. vinifera subps. sativa	302	316	235	235	290	294	185	189	354	354	247	271	149	151	241	255	173	177	206	210	247	253	183	193	135	139	232	234	257	263	172	190	151	165	80	80	172	188	254	254
59	Turkmn 19735	Turkmenistan	D11-050	Porsi Shekerek	V. vinifera subps. sativa	316	316	243	257	290	294	0	0	0	0	271	271	151	151	241	255	159	177	206	210	243	245	171	193	137	155	0	0	257	263	184	190	165	165	80	84	178	190	240	248
60	DVIT2603	Turkmenistan	D11-054	Shingargoon	V. vinifera subps. sativa	316	316	235	247	290	306	185	185	0	0	247	255	0	0	247	247	153	159	206	210	249	249	169	183	133	145	226	234	263	263	172	190	165	165	78	84	164	172	238	240
61	Turkmn 6304	Turkmenistan	D11-056	Sumbarskii Bekyi	V. vinifera subps. sativa	320	328	233	233	290	294	179	185	354	360	271	271	151	151	247	247	149	177	206	206	235	249	165	193	135	153	234	234	257	263	186	190	165	167	80	84	186	188	248	254
62	DVIT2688	Turkmenistan	D11-057	Tchilar	V. vinifera subps. sativa	310	320	275	280	0	0	179	185	356	368	265	271	151	151	0	0	173	173	210	214	249	253	181	183	133	135	236	236	257	267	186	190	151	165	78	80	178	190	240	248
63	DVIT2531	Turkmenistan	D11-058	Torgoon	V. vinifera subps. sativa	0	0	0	0	290	306	185	195	356	360	255	273	149	151	241	247	153	165	206	206	249	253	169	183	135	135	226	232	263	263	174	178	165	165	0	0	164	172	0	0
64	DVIT2447.4	Turkmenistan	D11-059	Uzuntakoy	V. vinifera subps. sativa	314	314	245	245	294	294	179	185	354	354	249	261	151	151	247	247	167	167	210	210	245	245	185	185	125	135	234	236	263	263	186	188	151	151	80	84	166	176	238	254
65	DVIT2447.9	Turkmenistan	D11-060	Uzuntakoy	V. vinifera subps. sativa	314	320	233	245	294	294	179	185	348	354	261	271	151	151	247	247	167	173	0	0	245	247	185	185	133	141	232	236	263	263	186	188	139	139	80	80	176	204	240	254
66	DVIT2446.9	Turkmenistan	D11-061	Yuvankala	V. vinifera subps. sativa	316	320	233	245	290	290	185	189	354	354	247	249	147	149	247	247	149	155	208	210	249	249	165	173	149	153	232	234	263	263	192	196	165	165	78	84	170	188	248	272
67	DVIT2446.12	Turkmenistan	D11-062	Yuvankala	V. vinifera subps. sativa	314	314	243	245	290	294	179	183	354	354	249	261	151	151	247	247	167	167	206	210	245	253	185	193	125	135	234	236	263	263	172	188	151	151	80	80	178	188	238	254
68	2088Mtp1	Turkmenistan	D11-063	Askari noir	V. vinifera subps. sativa	306	320	235	247	294	306	179	185	354	372	251	261	149	149	241	247	159	161	214	216	239	247	165	169	135	141	226	246	257	263	184	194	151	165	78	78	166	178	240	254
69	0Mtp225	Turkmenistan	D11-064	Chassany	V. vinifera subps. sativa	320	330	239	257	294	298	183	195	354	354	271	271	149	151	241	247	155	163	206	216	239	247	171	173	137	141	226	236	257	263	178	190	151	163	76	84	174	174	238	240
70	1679Mtp2	Turkmenistan	D08-776	Kechmisch aly violet	V. vinifera subps. sativa	316	320	243	247	290	294	185	195	358	360	251	271	147	149	247	265	157	163	206	208	243	249	167	187	135	149	226	246	263	263	182	184	165	165	78	84	170	204	238	248
71	0Mtp1795	Turkmenistan	D11-067	Mesisti rose	V. vinifera subps. sativa	320	326	243	243	290	298	181	185	348	368	257	263	151	157	247	247	149	159	206	216	233	247	165	171	135	135	228	236	263	267	188	194	151	165	80	80	204	208	254	254
72	0Mtp780	Turkmenistan	D08-078	Nassau	V. vinifera subps. sativa	302	316	235	235	290	306	189	189	354	354	239	257	149	151	247	253	149	159	206	212	239	239	165	187	143	145	240	246	263	263	176	182	165	173	78	78	166	178	240	248
73	2597Mtp1	Turkmenistan	D08-559	Peikani	V. vinifera subps. sativa	320	330	243	257	294	298	183	195	354	354	271	271	147	151	241	247	163	177	206	206	239	239	169	173	137	141	236	240	263	263	178	190	163	165	80	84	174	174	238	240
74	DVIT3348.7	Georgia	GEO * 41, Kartli, Georgia	GEO4	V. vinifera subps. sylvestris	302	310	235	257	290	290	0	0	354	368	249	261	151	151	0	0	151	151	0	0	245	249	165	171	137	137	234	234	263	263	184	184	139	167	80	80	174	206	254	254
75	DVIT3348.8	Georgia	GEO * 41, Kartli, Georgia	GEO5	V. vinifera subps. sylvestris	302	302	257	257	290	290	189	189	368	368	249	249	149	151	241	241	151	151	214	214	249	249	165	171	137	137	234	240	263	263	184	184	139	167	78	80	170	206	254	254
76	DVIT3348.10	Georgia	GEO * 41, Kartli, Georgia	GEO6	V. vinifera subps. sylvestris	0	0	235	257	290	294	193	193	354	368	261	261	149	151	241	241	151	151	206	214	245	249	171	171	141	141	234	234	263	263	180	180	167	167	78	80	174	206	254	266
77	DVIT3348.15	Georgia	GEO * 41, Kartli, Georgia	GEO10	V. vinifera subps. sylvestris	302	302	235	257	290	290	189	189	0	0	249	261	149	149	241	247	151	151	206	206	245	249	171	171	137	141	234	240	263	263	180	184	139	167	78	80	174	206	266	266
78	DVIT3348.25	Georgia	GEO * 41, Kartli, Georgia	GEO19	V. vinifera subps. sylvestris	302	310	235	257	290	290	193	193	368	368	249	249	149	149	241	247	145	153	214	214	245	249	171	171	137	137	234	234	263	263	184	184	139	167	80	80	174	206	254	254
79	DVIT3349.11	Georgia	GEO * 41, Kartli, Georgia	GEO29	V. vinifera subps. sylvestris	318	318	257	271	294	294	183	187	350	374	247	249	149	151	226	255	145	163	206	208	239	261	181	181	133	137	226	240	263	265	186	186	139	165	78	84	182	182	238	248
80	DVIT3349.15	Georgia	GEO * 41, Kartli, Georgia	GEO31	V. vinifera subps. sylvestris	314	314	225	227	294	296	179	183	360	374	249	271	149	155	255	255	157	157	208	208	235	247	175	183	123	141	238	240	263	265	180	196	163	167	78	80	170	202	238	239
81	DVIT3350.5	Georgia	GEO * 41, Kartli, Georgia	GEO32	V. vinifera subps. sylvestris	318	318	225	235	290	296	179	183	360	368	243	271	149	151	255	255	167	167	208	208	235	235	165	169	151	151	236	236	263	265	174	180	139	139	84	84	170	206	238	248
82	DVIT3350.6	Georgia	GEO * 41, Kartli, Georgia	GEO33	V. vinifera subps. sylvestris	318	318	225	235	290	296	179	179	360	368	243	247	151	155	241	241	167	167	208	208	235	235	171	175	123	155	236	238	263	265	174	180	139	139	78	84	166	172	238	239
83	DVIT3350.11	Georgia	GEO * 41, Kartli, Georgia	GEO35	V. vinifera subps. sylvestris	0	0	225	235	290	294	175	183	360	368	247	247	151	155	247	255	155	155	208	208	235	249	171	175	151	151	236	236	263	265	174	176	139	167	80	80	172	206	248	254
84	DVIT3350.12	Georgia	GEO * 41, Kartli, Georgia	GEO36	V. vinifera subps. sylvestris	318	318	225	235	290	296	175	183	360	368	247	271	151	155	255	255	167	167	206	206	235	249	169	171	123	155	236	238	263	265	174	180	163	163	84	84	166	172	238	239
85	DVIT3350.15	Georgia	GEO * 41, Kartli, Georgia	GEO39	V. vinifera subps. sylvestris	318	318	225	235	290	296	175	179	360	368	243	247	151	155	255	255	155	167	206	208	235	235	165	169	123	155	236	238	263	263	174	176	163	167	78	80	170	206	238	239
86	DVIT3350.22	Georgia	GEO * 41, Kartli, Georgia	GEO42	V. vinifera subps. sylvestris	318	318	225	235	294	296	175	179	360	368	247	247	151	155	247	255	167	167	206	206	247	249	165	175	123	155	236	236	263	263	174	176	139	139	78	84	166	170	238	239
87	DVIT3350.25	Georgia	GEO * 41, Kartli, Georgia	GEO43	V. vinifera subps. sylvestris	318	318	225	235	290	296	179	183	360	368	247	247	149	151	241	241	167	167	208	208	235	235	165	175	151	155	236	238	263	265	180	180	163	167	78	84	166	170	238	248
88	DVIT3350.27	Georgia	GEO * 41, Kartli, Georgia	GEO44	V. vinifera subps. sylvestris	0	0	225	235	290	296	175	183	360	368	247	271	149	151	247	255	167	167	206	208	235	247	169	171	0	0	236	236	263	263	174	180	139	139	84	84	170	206	238	248
89	DVIT3350.34	Georgia	GEO * 41, Kartli, Georgia	GEO47	V. vinifera subps. sylvestris	318	318	225	235	290	296	175	183	360	368	243	271	149	151	255	255	155	167	206	208	235	249	171	175	151	155	236	238	263	263	174	180	163	167	80	80	172	206	238	248
90	DVIT3357.2	Georgia	GEO * 41, Kartli, Georgia	GEO48	V. vinifera subps. sylvestris	302	302	235	257	290	294	193	193	354	354	249	261	149	149	241	247	151	151	206	214	245	249	165	171	137	137	234	240	263	263	184	184	139	139	80	80	174	174	254	266
91	DVIT3357.4	Georgia	GEO * 41, Kartli, Georgia	GEO49	V. vinifera subps. sylvestris	302	310	235	257	290	290	189	193	354	354	261	261	149	151	247	247	151	151	214	214	245	245	165	171	0	0	234	240	263	263	180	180	139	167	78	80	174	174	254	266
92	DVIT3357.7	Georgia	GEO * 41, Kartli, Georgia	GEO50	V. vinifera subps. sylvestris	302	302	257	257	290	294	189	189	354	368	249	261	149	149	241	247	141	153	206	214	245	245	171	171	137	137	234	234	263	263	184	184	139	167	78	80	174	206	254	266
93	DVIT3357.9	Georgia	GEO * 41, Kartli, Georgia	GEO51	V. vinifera subps. sylvestris	302	310	235	235	290	294	0	0	354	368	249	261	149	151	241	247	151	151	206	214	245	245	165	171	137	137	234	240	263	263	180	184	167	167	0	0	174	174	0	0
94	DVIT3357.10	Georgia	GEO * 41, Kartli, Georgia	GEO52	V. vinifera subps. sylvestris	0	0	235	257	294	294	189	189	354	368	249	261	151	151	241	241	141	153	206	214	245	249	165	171	137	137	240	240	263	263	180	184	139	139	78	78	174	206	254	254
95	DVIT3357.11	Georgia	GEO * 41, Kartli, Georgia	GEO53	V. vinifera subps. sylvestris	0	0	257	257	294	294	193	193	354	368	249	261	149	151	247	247	151	151	206	206	245	245	165	165	137	141	234	234	263	263	184	184	139	167	78	80	174	206	254	266
96	DVIT3357.13	Georgia	GEO * 41, Kartli, Georgia	GEO54	V. vinifera subps. sylvestris	302	302	257	257	294	294	193	193	354	354	249	261	149	151	247	247	141	153	206	214	245	245	165	165	137	137	0	0	263	263	180	180	139	167	80	80	174	206	254	254
97	DVIT3357.14	Georgia	GEO * 41, Kartli, Georgia	GEO55	V. vinifera subps. sylvestris	0	0	235	235	290	290	189	189	354	354	249	249	151	151	241	247	151	151	206	214	249	249	165	171	137	141	234	240	263	263	180	180	0	0	78	80	206	206	254	266
98	DVIT3357.15	Georgia	GEO * 41, Kartli, Georgia	GEO56	V. vinifera subps. sylvestris	302	310	235	257	294	294	189	193	368	368	261	261	149	151	241	241	141	153	206	214	245	249	165	171	137	141	240	240	263	263	180	184	167	167	78	80	206	206	254	266
99	DVIT3357.17	Georgia	GEO * 41, Kartli, Georgia	GEO57	V. vinifera subps. sylvestris	302	310	235	257	294	294	193	193	368	368	249	261	151	151	241	247	151	151	206	214	249	249	171	171	137	137	0	0	263	263	184	184	139	167	78	80	174	174	254	266
100	DVIT3357.19	Georgia	GEO * 41, Kartli, Georgia	GEO58	V. vinifera subps. sylvestris	0	0	235	257	290	294	189	193	354	368	249	261	151	151	241	247	151	151	214	214	245	249	165	171	0	0	234	240	263	263	184	184	139	139	80	80	174	206	266	266
101	DVIT3357.26	Georgia	GEO * 41, Kartli, Georgia	GEO59	V. vinifera subps. sylvestris	0	0	235	235	290	294	189	193	368	368	261	261	149	149	247	247	151	151	206	214	245	245	0	0	141	141	234	240	263	263	180	184	139	167	80	80	174	174	266	266
102	DVIT3357.30	Georgia	GEO * 41, Kartli, Georgia	GEO60	V. vinifera subps. sylvestris	302	310	235	257	294	294	189	189	368	368	249	261	149	151	241	247	151	151	206	214	245	249	165	171	141	141	234	234	263	263	180	180	167	167	78	78	174	206	266	266
103	DVIT3357.31	Georgia	GEO * 41, Kartli, Georgia	GEO61	V. vinifera subps. sylvestris	0	0	235	235	290	294	189	193	354	368	249	249	151	151	247	247	151	151	206	214	245	245	171	171	137	137	234	240	263	263	180	184	139	139	78	78	174	174	254	254
104	DVIT3351.2	Armenia	ARM*41, Alaverdi, Armenia	ARM1	V. vinifera subps. sylvestris	302	302	253	265	288	290	179	195	364	374	247	271	151	151	241	247	149	151	206	208	239	249	165	165	143	147	226	234	257	263	174	190	139	163	78	80	166	206	254	254
105	DVIT3351.4	Armenia	ARM*41, Alaverdi, Armenia	ARM2	V. vinifera subps. sylvestris	314	314	253	257	290	290	179	195	368	374	261	271	151	151	241	247	149	151	210	210	239	249	183	183	137	143	226	234	257	263	174	190	139	175	78	80	166	206	248	254
106	DVIT3351.6	Armenia	ARM*41, Alaverdi, Armenia	ARM3	V. vinifera subps. sylvestris	302	314	253	253	288	290	181	181	352	374	261	261	151	151	241	247	151	151	206	210	249	253	169	169	137	141	228	236	257	263	184	188	163	175	78	80	206	212	0	0
107	DVIT3351.9	Armenia	ARM*41, Alaverdi, Armenia	ARM4	V. vinifera subps. sylvestris	314	318	275	275	290	290	179	195	368	368	261	261	149	151	247	247	149	151	206	214	235	249	165	165	141	147	236	236	263	263	174	188	163	175	78	78	206	212	248	248
108	DVIT3351.10	Armenia	ARM*41, Alaverdi, Armenia	ARM5	V. vinifera subps. sylvestris	314	314	235	253	288	294	179	195	368	368	247	253	151	151	247	255	149	151	210	214	241	247	165	165	137	143	234	240	263	263	178	188	139	175	78	78	186	206	240	248
109	DVIT3351.11	Armenia	ARM*41, Alaverdi, Armenia	ARM6	V. vinifera subps. sylvestris	272	314	235	275	290	290	181	181	352	374	247	261	151	151	241	247	149	151	210	210	241	253	169	183	137	141	228	236	257	263	184	188	139	175	78	80	206	212	248	254
110	DVIT3351.12	Armenia	ARM*41, Alaverdi, Armenia	ARM7	V. vinifera subps. sylvestris	0	0	253	275	288	294	175	195	374	374	249	261	151	155	249	249	151	173	206	214	239	249	165	183	137	137	234	240	263	263	174	180	163	175	80	82	186	206	240	248
111	DVIT3351.15	Armenia	ARM*41, Alaverdi, Armenia	ARM8	V. vinifera subps. sylvestris	302	318	253	275	288	294	181	181	368	374	247	261	151	151	247	255	0	0	210	210	249	259	183	183	141	147	228	236	257	263	174	184	139	175	78	80	206	212	254	254
112	DVIT3351.17	Armenia	ARM*41, Alaverdi, Armenia	ARM9	V. vinifera subps. sylvestris	314	314	253	265	290	290	181	181	368	368	247	271	151	151	241	247	151	151	208	210	239	249	183	183	137	145	226	236	263	263	174	190	139	175	0	0	166	212	240	248
113	DVIT3351.19	Armenia	ARM*41, Alaverdi, Armenia	ARM10	V. vinifera subps. sylvestris	302	314	253	253	288	294	181	195	352	368	247	247	151	151	241	247	149	151	206	210	249	253	183	183	141	147	228	234	257	263	184	188	139	175	78	78	206	206	248	254
114	DVIT3351.23	Armenia	ARM*41, Alaverdi, Armenia	ARM11	V. vinifera subps. sylvestris	302	318	233	253	288	290	181	181	364	368	257	261	149	151	241	247	151	151	210	214	239	249	165	165	137	145	226	236	257	263	188	190	165	175	78	80	206	206	240	248
115	DVIT3351.24	Armenia	ARM*41, Alaverdi, Armenia	ARM12	V. vinifera subps. sylvestris	0	0	227	275	290	294	181	195	368	374	247	257	151	151	247	247	149	149	206	210	247	249	165	183	137	147	228	234	263	263	188	192	163	175	78	80	186	212	240	254
116	DVIT3351.27	Armenia	ARM*41, Alaverdi, Armenia	ARM14	V. vinifera subps. sylvestris	272	302	253	275	288	294	179	181	364	368	249	261	149	151	241	247	149	151	210	214	239	249	169	183	143	147	228	236	263	263	188	190	163	163	80	84	178	212	254	254
117	DVIT3351.28	Armenia	ARM*41, Alaverdi, Armenia	ARM15	V. vinifera subps. sylvestris	302	314	239	253	288	290	181	189	368	374	247	257	149	151	247	255	157	157	206	210	249	259	171	171	133	137	236	238	263	263	188	196	163	171	78	78	178	206	240	248
118	DVIT3351.29	Armenia	ARM*41, Alaverdi, Armenia	ARM16	V. vinifera subps. sylvestris	272	302	233	275	288	290	0	0	368	368	0	0	0	0	247	255	151	157	210	216	247	249	183	183	147	153	234	234	263	265	188	196	163	171	78	80	206	206	248	254
119	DVIT3351.30	Armenia	ARM*41, Alaverdi, Armenia	ARM17	V. vinifera subps. sylvestris	314	314	275	275	288	294	181	195	368	368	247	251	149	151	247	247	149	151	210	210	235	241	165	165	137	153	228	236	257	263	188	192	163	163	78	80	186	212	238	248
120	DVIT3351.34	Armenia	ARM*41, Alaverdi, Armenia	ARM19	V. vinifera subps. sylvestris	272	272	227	275	290	294	181	181	368	368	251	261	149	151	247	247	149	149	206	210	235	249	165	165	147	153	236	240	263	263	188	192	163	165	78	80	186	206	238	254
121	DVIT3351.35	Armenia	ARM*41, Alaverdi, Armenia	ARM20	V. vinifera subps. sylvestris	272	314	235	275	288	294	181	181	368	368	247	247	151	151	247	255	149	149	210	210	249	253	169	169	137	141	228	236	263	263	184	188	139	175	80	80	186	206	238	248
122	DVIT3351.37	Armenia	ARM*41, Alaverdi, Armenia	ARM21	V. vinifera subps. sylvestris	272	302	235	275	290	290	179	181	368	374	247	261	151	151	241	247	149	151	210	210	241	253	183	183	137	141	228	234	263	263	184	188	163	175	80	80	186	212	248	254
123	DVIT3353.12	Armenia	ARM*41, Alaverdi, Armenia	ARM22	V. vinifera subps. sylvestris	0	0	247	257	288	316	185	189	354	368	261	271	149	151	247	247	159	167	214	214	235	249	165	197	133	133	228	234	257	263	184	196	151	165	84	84	178	186	238	238
124	DVIT3353.13	Armenia	ARM*41, Alaverdi, Armenia	ARM23	V. vinifera subps. sylvestris	302	314	245	257	294	294	189	189	0	0	243	247	147	151	247	255	159	167	214	214	235	235	165	165	135	143	230	242	257	265	180	196	151	163	82	84	178	186	238	254
125	DVIT3353.14	Armenia	ARM*41, Alaverdi, Armenia	ARM24	V. vinifera subps. sylvestris	314	314	235	247	288	316	189	189	354	368	243	261	149	151	247	247	151	167	214	214	235	249	165	197	133	135	228	234	257	263	180	184	151	151	78	84	186	202	238	238
126	DVIT3353.21	Armenia	ARM*41, Alaverdi, Armenia	ARM25	V. vinifera subps. sylvestris	298	314	235	257	288	316	185	189	352	354	243	243	0	0	247	247	151	167	214	214	239	249	165	197	133	143	228	234	263	265	180	180	151	163	78	84	178	182	238	254
127	DVIT3353.22	Armenia	ARM*41, Alaverdi, Armenia	ARM26	V. vinifera subps. sylvestris	302	302	247	247	290	316	189	189	354	354	251	271	149	149	241	247	149	159	210	214	239	263	167	167	135	141	230	240	263	263	184	190	151	165	84	84	202	202	238	238
128	DVIT3353.31	Armenia	ARM*41, Alaverdi, Armenia	ARM27	V. vinifera subps. sylvestris	314	314	235	247	290	294	185	189	344	354	243	247	151	151	247	255	151	167	204	206	239	239	165	173	133	135	226	234	257	265	174	196	151	165	80	84	182	182	238	240
129	DVIT3355.4	Armenia	ARM*41, Alaverdi, Armenia	ARM28	V. vinifera subps. sylvestris	302	302	243	247	288	294	189	189	344	344	247	247	151	151	247	247	155	177	214	214	235	263	167	183	137	143	236	238	257	263	180	196	165	177	82	84	182	186	238	240
130	DVIT3355.7	Armenia	ARM*41, Alaverdi, Armenia	ARM31	V. vinifera subps. sylvestris	0	0	235	275	288	294	185	189	356	368	247	247	149	151	249	249	149	159	206	214	245	263	183	187	137	153	234	238	257	263	174	180	139	151	78	78	166	186	238	252
131	DVIT3356.2	Armenia	ARM*41, Alaverdi, Armenia	ARM32	V. vinifera subps. sylvestris	314	314	235	247	0	0	185	189	344	354	243	247	151	151	247	255	151	167	204	206	239	239	165	173	133	135	226	234	257	265	174	196	151	165	80	84	182	182	238	240
132	DVIT3356.3	Armenia	ARM*41, Alaverdi, Armenia	ARM33	V. vinifera subps. sylvestris	302	318	247	247	290	294	189	189	344	368	247	249	151	151	247	247	149	159	204	210	235	239	167	183	133	135	234	236	265	265	174	184	163	177	80	84	182	186	238	254
133	DVIT3356.5	Armenia	ARM*41, Alaverdi, Armenia	ARM34	V. vinifera subps. sylvestris	298	302	235	243	290	290	189	195	344	368	247	247	151	151	247	247	151	151	204	204	235	263	165	165	133	135	228	234	257	265	184	196	151	151	78	80	182	182	240	254
134	DVIT3356.6	Armenia	ARM*41, Alaverdi, Armenia	ARM35	V. vinifera subps. sylvestris	0	0	235	247	290	290	183	189	344	352	243	261	151	151	241	247	151	167	204	214	239	263	165	167	133	135	228	234	263	265	196	196	151	163	78	78	182	186	238	254
135	DVIT3356.9	Armenia	ARM*41, Alaverdi, Armenia	ARM36	V. vinifera subps. sylvestris	0	0	235	247	288	294	179	189	0	0	247	247	151	151	0	0	0	0	204	216	235	263	165	167	133	143	234	236	257	257	184	196	163	177	80	84	182	182	240	254
136	DVIT3356.10	Armenia	ARM*41, Alaverdi, Armenia	ARM37	V. vinifera subps. sylvestris	0	0	235	247	290	290	189	195	344	354	243	249	151	151	241	241	159	159	204	214	263	263	165	167	133	133	234	236	257	257	174	180	163	163	78	84	182	206	240	240
137	DVIT3356.15	Armenia	ARM*41, Alaverdi, Armenia	ARM38	V. vinifera subps. sylvestris	0	0	0	0	290	294	189	189	354	368	243	271	151	151	247	255	155	159	216	216	249	263	165	167	133	143	236	236	257	263	180	196	163	177	80	84	182	188	240	268
138	DVIT3356.16	Armenia	ARM*41, Alaverdi, Armenia	ARM39	V. vinifera subps. sylvestris	0	0	247	247	294	294	189	189	368	368	243	261	151	151	249	249	149	151	204	216	239	247	165	197	133	137	228	234	263	265	174	180	163	163	78	84	182	188	240	240
139	DVIT3356.19	Armenia	ARM*41, Alaverdi, Armenia	ARM40	V. vinifera subps. sylvestris	0	0	247	247	290	294	179	189	354	368	243	247	151	151	0	0	0	0	204	210	239	239	165	165	133	133	230	236	265	265	174	184	151	163	84	84	182	182	238	240
140	DVIT3356.22	Armenia	ARM*41, Alaverdi, Armenia	ARM41	V. vinifera subps. sylvestris	314	314	235	247	290	294	189	189	344	344	243	243	151	151	241	247	151	167	204	204	235	263	167	167	133	135	230	234	265	265	184	196	151	163	84	84	182	202	240	254
141	DVIT3356.23	Armenia	ARM*41, Alaverdi, Armenia	ARM42	V. vinifera subps. sylvestris	0	0	235	235	294	294	179	189	354	368	243	247	151	151	247	247	159	159	210	214	239	239	167	167	133	135	230	236	265	265	184	196	151	151	78	78	182	182	238	254
142	DVIT3356.25	Armenia	ARM*41, Alaverdi, Armenia	ARM43	V. vinifera subps. sylvestris	302	302	235	235	288	290	0	0	344	354	243	247	151	151	247	247	151	167	216	216	243	263	165	197	133	143	236	236	257	257	174	196	163	177	80	84	178	182	240	254
143	DVIT3356.26	Armenia	ARM*41, Alaverdi, Armenia	ARM44	V. vinifera subps. sylvestris	300	302	247	247	290	294	181	189	344	358	243	251	149	151	241	247	155	159	204	216	239	243	167	183	135	135	234	234	257	263	174	196	151	153	78	80	178	182	238	254
144	DVIT3356.28	Armenia	ARM*41, Alaverdi, Armenia	ARM45	V. vinifera subps. sylvestris	0	0	247	275	290	294	189	195	344	368	243	247	147	151	241	247	151	155	204	206	239	263	165	165	135	137	234	242	257	265	180	196	163	169	78	84	178	182	238	254
145	DVIT3356.31	Armenia	ARM*41, Alaverdi, Armenia	ARM46	V. vinifera subps. sylvestris	0	0	235	247	294	294	0	0	344	368	247	247	151	151	247	247	159	159	204	204	239	263	167	167	133	133	0	0	257	265	174	196	151	151	78	84	182	182	240	240
146	DVIT3356.32	Armenia	ARM*41, Alaverdi, Armenia	ARM47	V. vinifera subps. sylvestris	0	0	235	247	290	290	189	189	344	368	247	247	151	151	241	247	159	159	204	204	235	239	167	167	133	135	234	236	257	263	184	196	151	151	78	84	182	202	240	254
147	DVIT3356.33	Armenia	ARM*41, Alaverdi, Armenia	ARM48	V. vinifera subps. sylvestris	0	0	235	247	290	294	189	189	354	368	243	243	151	151	247	247	159	167	204	214	239	239	167	167	133	135	236	236	257	263	184	196	163	163	78	84	182	202	238	254
148	DVIT3356.35	Armenia	ARM*41, Alaverdi, Armenia	ARM49	V. vinifera subps. sylvestris	314	314	247	247	294	294	189	195	368	368	243	247	151	151	241	249	155	159	206	214	235	239	165	193	133	137	234	234	257	257	174	184	163	163	78	78	182	182	240	270
149	DVIT3356.36	Armenia	ARM*41, Alaverdi, Armenia	ARM50	V. vinifera subps. sylvestris	302	318	243	247	290	294	189	195	368	368	247	247	151	151	241	247	151	173	214	214	235	263	167	167	135	143	0	0	257	265	196	196	151	151	80	84	182	182	240	254
150	DVIT3356.38	Armenia	ARM*41, Alaverdi, Armenia	ARM51	V. vinifera subps. sylvestris	302	314	247	247	288	294	189	189	344	368	247	255	151	151	241	247	159	177	204	210	239	239	165	197	135	137	228	236	257	263	174	184	151	163	78	78	178	182	0	0
151	DVIT3356.39	Armenia	ARM*41, Alaverdi, Armenia	ARM52	V. vinifera subps. sylvestris	302	318	235	243	290	290	189	195	368	368	247	247	151	151	241	247	159	173	204	214	239	239	167	167	133	133	236	236	257	265	196	196	151	151	78	80	182	182	240	254
152	DVIT3356.45	Armenia	ARM*41, Alaverdi, Armenia	ARM54	V. vinifera subps. sylvestris	314	314	247	247	290	290	0	0	344	368	243	247	151	151	247	247	149	159	206	214	239	263	165	167	0	0	228	236	257	263	174	174	151	163	80	84	182	188	238	254
153	Azn#40	Azerbaijan	Bassal village, Ismayilli Dist	AZ1	V. vinifera subps. sylvestris	302	302	247	247	290	290	181	189	354	354	247	255	149	151	241	255	149	149	206	214	235	263	167	167	133	141	236	236	257	263	174	184	139	177	78	80	178	210	248	266
154	Azn#40	Azerbaijan	Bassal village, Ismayilli Dist	AZ2	V. vinifera subps. sylvestris	302	314	235	275	0	0	0	0	0	0	243	247	149	151	247	255	149	149	206	214	0	0	165	167	133	133	224	236	257	257	184	184	139	139	78	80	178	208	238	248
155	Azn#40	Azerbaijan	Bassal village, Ismayilli Dist	AZ4	V. vinifera subps. sylvestris	302	328	235	243	290	294	183	189	354	368	245	247	149	149	249	249	149	177	206	210	235	239	167	167	133	133	236	236	257	263	174	184	139	163	78	78	178	180	238	248
156	Azn#40	Azerbaijan	Bassal village, Ismayilli Dist	AZ5	V. vinifera subps. sylvestris	302	302	235	275	290	316	183	189	354	368	247	249	151	151	249	249	149	149	206	210	235	239	167	193	133	141	234	236	257	257	184	184	139	151	78	78	178	186	238	248
157	Azn#40	Azerbaijan	Bassal village, Ismayilli Dist	AZ7	V. vinifera subps. sylvestris	302	302	235	275	288	294	189	189	358	368	247	255	149	151	249	255	149	149	210	214	235	263	167	183	133	141	228	236	263	263	174	184	139	163	78	80	178	186	248	266
158	Azn#40	Azerbaijan	Bassal village, Ismayilli Dist	AZ9	V. vinifera subps. sylvestris	302	312	235	247	290	316	189	189	358	364	247	255	149	149	241	247	177	177	206	206	235	263	167	183	133	143	236	236	257	263	174	184	139	177	78	78	178	178	248	254
159	Azn#40	Azerbaijan	Bassal village, Ismayilli Dist	AZ10	V. vinifera subps. sylvestris	302	302	235	275	290	290	179	189	354	354	245	247	149	151	249	255	177	177	206	206	235	245	167	167	141	143	228	236	263	263	184	196	139	177	78	78	178	186	248	266
160	Azn#40	Azerbaijan	Bassal village, Ismayilli Dist	AZ11	V. vinifera subps. sylvestris	302	314	235	275	290	294	189	189	358	376	243	247	149	149	247	255	149	149	206	210	235	263	167	167	133	143	224	236	257	263	184	184	139	155	78	80	186	208	254	270
161	Azn#40	Azerbaijan	Bassal village, Ismayilli Dist	AZ12	V. vinifera subps. sylvestris	302	302	235	275	290	290	189	195	358	376	243	247	151	151	249	255	157	157	206	206	239	263	167	197	133	155	236	242	263	263	176	184	139	139	78	80	186	206	238	248
162	Azn#40	Azerbaijan	Bassal village, Ismayilli Dist	AZ14	V. vinifera subps. sylvestris	0	0	235	247	288	290	179	189	354	358	245	247	149	149	249	255	149	149	206	210	235	235	167	167	141	143	236	236	263	263	174	184	139	177	78	78	178	210	254	266
163	Azn#40	Azerbaijan	Bassal village, Ismayilli Dist	AZ15	V. vinifera subps. sylvestris	302	314	247	263	288	316	189	191	354	368	243	247	151	151	247	247	149	149	210	214	263	263	167	167	133	143	224	236	263	263	184	184	139	139	78	80	186	208	238	248
164	Azn#40	Azerbaijan	Bassal village, Ismayilli Dist	AZ16	V. vinifera subps. sylvestris	302	302	235	235	288	290	189	189	354	354	245	247	151	151	249	249	149	149	206	210	263	263	167	183	133	141	234	236	257	263	184	188	139	177	78	80	186	186	248	248
165	Azn#40	Azerbaijan	Bassal village, Ismayilli Dist	AZ17	V. vinifera subps. sylvestris	302	314	235	247	288	290	189	189	358	368	245	253	151	151	249	249	149	149	206	210	235	249	167	183	133	153	234	236	257	257	184	196	139	163	78	78	178	178	248	248
166	Azn#40	Azerbaijan	Bassal village, Ismayilli Dist	AZ18	V. vinifera subps. sylvestris	302	302	247	275	288	316	183	189	354	364	245	247	149	151	247	255	149	149	206	206	235	263	167	183	143	153	234	236	257	263	184	196	139	163	78	78	178	178	248	254
167	Azn#40	Azerbaijan	Bassal village, Ismayilli Dist	AZ22	V. vinifera subps. sylvestris	0	0	235	275	288	294	189	189	354	368	245	255	149	149	249	249	149	149	206	214	245	263	167	183	141	143	236	236	257	263	184	196	139	163	78	80	178	210	254	266
168	Azn#40	Azerbaijan	Bassal village, Ismayilli Dist	AZ23	V. vinifera subps. sylvestris	302	312	247	253	288	316	183	185	354	368	247	251	151	151	249	249	149	149	206	210	235	235	167	183	141	143	236	236	257	257	174	184	139	151	78	80	178	178	254	254
169	Azn#40	Azerbaijan	Bassal village, Ismayilli Dist	AZ26	V. vinifera subps. sylvestris	302	312	235	275	288	316	189	189	354	354	247	247	149	149	249	255	177	177	206	214	235	263	167	167	143	143	236	236	263	263	184	196	139	177	78	80	178	210	254	254
170	Azn#40	Azerbaijan	Bassal village, Ismayilli Dist	AZ27	V. vinifera subps. sylvestris	302	302	247	275	288	290	189	189	358	364	245	247	149	149	241	247	177	177	210	214	235	263	167	183	133	143	236	236	0	0	184	196	139	177	78	80	186	210	248	254
171	Azn#40	Azerbaijan	Bassal village, Ismayilli Dist	AZ28	V. vinifera subps. sylvestris	302	302	235	275	288	294	189	189	354	368	243	245	149	151	247	255	149	157	206	210	263	263	167	197	133	155	230	236	257	263	176	184	139	139	78	78	178	178	238	248
172	Azn#40	Azerbaijan	Bassal village, Ismayilli Dist	AZ29	V. vinifera subps. sylvestris	0	0	235	247	288	294	189	189	358	358	243	245	149	151	249	249	149	149	206	210	245	263	167	171	143	143	232	236	257	263	184	184	139	177	78	78	186	208	248	254
173	Azn#40	Azerbaijan	Bassal village, Ismayilli Dist	AZ30	V. vinifera subps. sylvestris	302	314	247	271	288	288	0	0	354	358	245	247	147	149	241	255	149	151	210	216	263	263	165	167	143	153	234	236	257	263	180	184	139	163	78	78	178	186	248	254
174	Azn#40	Azerbaijan	Bassal village, Ismayilli Dist	AZ31	V. vinifera subps. sylvestris	302	318	235	247	290	316	189	189	354	376	245	247	149	149	247	255	149	149	206	210	235	263	167	183	143	143	236	236	263	263	184	184	139	167	78	78	166	178	248	254
175	Azn#40	Azerbaijan	Bassal village, Ismayilli Dist	AZ32	V. vinifera subps. sylvestris	0	0	247	247	288	290	189	189	354	354	245	255	149	149	249	249	149	177	206	210	245	263	167	183	133	143	236	236	263	263	174	184	139	177	78	78	178	210	248	254
176	Azn#40	Azerbaijan	Bassal village, Ismayilli Dist	AZ34	V. vinifera subps. sylvestris	302	302	235	247	288	290	189	189	354	364	247	255	149	151	241	255	149	149	206	210	235	235	167	167	141	143	228	236	263	263	174	184	139	177	78	78	178	210	254	266
177	Azn#40	Azerbaijan	Bassal village, Ismayilli Dist	AZ35	V. vinifera subps. sylvestris	302	302	235	235	288	316	183	189	354	368	247	261	149	151	247	247	149	157	206	214	235	239	167	167	135	143	236	236	0	0	184	184	139	151	78	84	178	178	248	254
178	Azn#40	Azerbaijan	Bassal village, Ismayilli Dist	AZ36	V. vinifera subps. sylvestris	302	302	0	0	290	290	0	0	354	354	245	247	149	149	241	247	149	149	210	214	235	235	167	183	133	141	236	236	263	263	174	184	139	163	78	80	178	210	248	266
179	Azn#40	Azerbaijan	Bassal village, Ismayilli Dist	AZ37	V. vinifera subps. sylvestris	302	314	235	247	288	294	189	195	352	358	247	249	149	151	247	247	149	157	206	210	259	263	165	167	141	143	236	240	257	263	184	184	139	139	78	80	174	178	254	266
180	Azn#40	Azerbaijan	Bassal village, Ismayilli Dist	AZ41	V. vinifera subps. sylvestris	0	0	247	275	288	288	0	0	0	0	247	255	149	149	249	249	149	177	206	206	235	263	167	183	141	143	0	0	263	263	174	184	139	177	78	80	178	186	254	266
181	Azn#40	Azerbaijan	Bassal village, Ismayilli Dist	AZ42	V. vinifera subps. sylvestris	302	312	235	247	288	290	189	189	354	354	245	247	149	151	241	255	149	149	206	206	235	235	0	0	133	141	236	236	257	263	184	196	139	163	78	78	178	178	248	266
182	Azn#40	Azerbaijan	Bassal village, Ismayilli Dist	AZ43	V. vinifera subps. sylvestris	302	302	235	257	0	0	189	195	358	376	245	247	149	151	247	247	149	157	206	210	239	263	167	197	143	153	236	242	263	263	184	184	139	139	78	78	178	206	254	254
183	Azn#40	Azerbaijan	Bassal village, Ismayilli Dist	AZ44	V. vinifera subps. sylvestris	302	302	247	275	288	290	189	189	358	364	245	247	149	151	241	247	0	0	206	206	235	235	167	183	141	143	0	0	257	263	174	184	139	163	78	78	178	178	254	266
184	Azn#40	Azerbaijan	Bassal village, Ismayilli Dist	AZ45	V. vinifera subps. sylvestris	302	302	247	247	290	290	179	189	354	358	245	247	149	151	247	255	149	149	206	210	235	263	167	183	141	143	234	236	257	263	0	0	139	155	78	84	178	178	240	254
185	Azn#40	Azerbaijan	Bassal village, Ismayilli Dist	AZ46	V. vinifera subps. sylvestris	302	312	235	247	288	294	189	189	354	368	245	251	149	151	249	255	149	149	206	214	235	235	167	183	143	153	236	236	257	263	174	184	139	151	78	80	180	186	238	254
186	Azn#40	Azerbaijan	Bassal village, Ismayilli Dist	AZ48	V. vinifera subps. sylvestris	302	312	247	275	288	290	189	189	354	358	247	255	149	149	241	247	149	149	206	214	235	245	167	183	141	143	228	236	257	263	174	184	139	177	78	78	178	210	254	266
187	Azn#40	Azerbaijan	Bassal village, Ismayilli Dist	AZ49	V. vinifera subps. sylvestris	302	302	0	0	288	288	189	189	356	358	239	245	149	151	249	249	149	149	206	208	235	235	167	167	143	143	234	236	263	263	180	184	139	163	78	80	178	186	254	254
188	Azn#40	Azerbaijan	Bassal village, Ismayilli Dist	AZ50	V. vinifera subps. sylvestris	302	302	0	0	288	288	189	189	354	354	247	255	149	151	241	247	149	177	206	214	235	245	167	167	133	143	236	236	263	263	184	196	139	163	78	80	178	186	248	254
189	Azn#89	Azerbaijan	Gurubanfendi, Ismayilli	AZ51	V. vinifera subps. sylvestris	0	0	0	0	290	294	189	189	356	368	247	247	149	151	247	247	149	149	206	206	235	259	165	183	133	141	236	238	257	263	190	196	139	163	78	80	178	178	248	270
190	Azn#89	Azerbaijan	Gurubanfendi, Ismayilli	AZ52	V. vinifera subps. sylvestris	0	0	0	0	290	294	181	191	356	368	247	247	149	149	247	255	147	149	206	206	239	259	165	165	137	137	234	236	257	257	174	196	139	163	78	80	178	206	238	248
191	Azn#89	Azerbaijan	Gurubanfendi, Ismayilli	AZ53	V. vinifera subps. sylvestris	0	0	0	0	290	294	189	189	356	368	247	247	149	151	247	247	149	157	206	210	259	263	165	183	137	143	236	236	257	263	180	196	139	167	78	78	178	186	238	254
192	Azn#89	Azerbaijan	Gurubanfendi, Ismayilli	AZ54	V. vinifera subps. sylvestris	0	0	0	0	290	316	181	189	356	368	239	247	151	151	255	255	149	149	206	214	259	263	0	0	137	153	230	236	257	257	184	190	139	163	78	78	178	212	238	238
193	Azn#89	Azerbaijan	Gurubanfendi, Ismayilli	AZ55	V. vinifera subps. sylvestris	302	312	0	0	294	294	183	189	356	376	247	247	149	151	247	255	149	149	206	210	235	259	165	165	133	145	228	236	257	257	174	190	139	151	78	84	178	178	238	270
194	Azn#89	Azerbaijan	Gurubanfendi, Ismayilli	AZ57	V. vinifera subps. sylvestris	302	302	253	253	288	294	181	191	356	368	249	257	151	151	247	255	149	155	206	206	235	259	165	167	133	133	236	238	257	257	190	196	139	163	78	80	178	178	248	270
195	Azn#89	Azerbaijan	Gurubanfendi, Ismayilli	AZ58	V. vinifera subps. sylvestris	302	314	253	253	290	294	181	191	356	368	247	247	149	151	247	247	149	149	206	210	239	263	165	165	0	0	236	236	257	263	0	0	139	167	80	80	178	186	238	238
196	Azn#89	Azerbaijan	Gurubanfendi, Ismayilli	AZ59	V. vinifera subps. sylvestris	302	318	235	253	316	318	189	191	356	368	247	257	149	151	247	255	149	157	206	210	239	263	165	165	137	137	236	246	257	263	180	190	139	151	78	78	178	186	238	238
197	Azn#89	Azerbaijan	Gurubanfendi, Ismayilli	AZ60	V. vinifera subps. sylvestris	300	302	253	253	290	294	181	189	356	368	247	257	149	149	247	255	149	149	206	214	259	263	165	171	133	133	234	236	257	263	196	196	139	139	78	80	178	186	238	238
198	Azn#89	Azerbaijan	Gurubanfendi, Ismayilli	AZ61	V. vinifera subps. sylvestris	302	314	253	253	290	316	189	191	356	368	247	257	149	149	247	255	149	149	206	214	239	239	165	167	133	141	236	236	257	263	196	196	139	151	78	80	178	182	248	270
199	Azn#89	Azerbaijan	Gurubanfendi, Ismayilli	AZ62	V. vinifera subps. sylvestris	0	0	253	253	290	294	181	189	356	358	253	257	149	151	249	249	149	155	206	206	259	263	171	171	137	153	236	238	257	263	184	190	139	163	78	78	178	208	238	238
200	Azn#89	Azerbaijan	Gurubanfendi, Ismayilli	AZ63	V. vinifera subps. sylvestris	0	0	253	275	288	294	189	191	356	368	247	249	149	151	247	247	149	149	206	210	235	239	167	171	137	141	236	236	257	257	184	190	139	139	80	84	178	186	238	270
201	Azn#89	Azerbaijan	Gurubanfendi, Ismayilli	AZ64	V. vinifera subps. sylvestris	0	0	253	253	288	316	181	189	354	356	247	249	151	151	247	255	149	149	206	216	239	239	167	171	133	141	236	236	257	257	180	196	139	163	78	80	178	178	248	270
202	Azn#89	Azerbaijan	Gurubanfendi, Ismayilli	AZ65	V. vinifera subps. sylvestris	302	312	235	253	290	294	189	189	354	356	247	257	149	151	247	247	149	155	206	216	239	239	0	0	137	141	236	238	257	257	180	196	139	163	78	80	178	178	238	248
203	Azn#89	Azerbaijan	Gurubanfendi, Ismayilli	AZ66	V. vinifera subps. sylvestris	302	318	235	253	294	294	181	189	356	368	247	257	149	151	249	255	149	151	206	206	235	239	171	173	133	141	236	238	257	257	188	190	139	163	80	80	178	178	248	270
204	Azn#89	Azerbaijan	Gurubanfendi, Ismayilli	AZ67	V. vinifera subps. sylvestris	302	312	253	253	288	316	189	189	354	356	249	257	149	151	247	247	149	149	206	216	235	259	0	0	133	137	236	236	257	257	190	190	139	163	80	80	178	178	238	248
205	Azn#89	Azerbaijan	Gurubanfendi, Ismayilli	AZ68	V. vinifera subps. sylvestris	302	312	253	253	294	294	181	189	356	368	247	247	149	149	255	255	149	149	206	210	239	239	165	171	137	145	228	236	257	257	196	196	139	163	78	84	178	178	238	240
206	Azn#89	Azerbaijan	Gurubanfendi, Ismayilli	AZ69	V. vinifera subps. sylvestris	302	318	247	253	288	294	181	189	354	356	253	257	149	149	255	255	149	149	206	216	235	239	171	171	137	145	234	236	257	257	180	190	139	139	80	84	178	202	238	254
207	Azn#89	Azerbaijan	Gurubanfendi, Ismayilli	AZ70	V. vinifera subps. sylvestris	302	312	253	253	288	294	189	191	356	368	247	247	149	151	247	255	149	155	206	216	239	259	165	183	133	141	236	236	257	263	0	0	139	163	80	80	178	178	248	270
208	Azn#89	Azerbaijan	Gurubanfendi, Ismayilli	AZ71	V. vinifera subps. sylvestris	0	0	235	253	316	316	189	189	356	368	247	257	149	149	249	255	149	157	206	206	239	245	167	171	137	137	236	236	257	263	184	196	139	139	80	80	178	208	238	238
209	Azn#89	Azerbaijan	Gurubanfendi, Ismayilli	AZ72	V. vinifera subps. sylvestris	0	0	247	253	294	316	183	189	356	376	247	257	149	149	249	249	149	149	206	210	239	259	165	165	133	145	236	236	257	257	174	196	139	163	78	80	178	178	240	270
210	Azn#89	Azerbaijan	Gurubanfendi, Ismayilli	AZ73	V. vinifera subps. sylvestris	0	0	253	253	294	294	189	189	356	368	247	249	149	151	249	255	149	149	206	206	239	259	0	0	133	133	236	236	257	263	196	196	139	151	78	80	178	178	254	270
211	Azn#89	Azerbaijan	Gurubanfendi, Ismayilli	AZ74	V. vinifera subps. sylvestris	302	314	253	253	290	316	0	0	354	356	247	247	149	149	247	255	149	159	206	210	235	239	0	0	137	141	236	238	257	263	196	196	139	151	78	80	178	212	248	270
212	Azn#89	Azerbaijan	Gurubanfendi, Ismayilli	AZ75	V. vinifera subps. sylvestris	302	318	235	253	316	318	189	191	356	368	247	247	149	149	247	247	149	149	206	210	239	239	165	171	133	137	236	238	257	263	180	190	139	167	78	80	178	182	238	270
213	Azn#89	Azerbaijan	Gurubanfendi, Ismayilli	AZ76	V. vinifera subps. sylvestris	302	302	253	253	290	294	189	189	354	356	247	257	149	151	249	249	149	155	206	206	235	259	0	0	133	141	236	236	257	257	190	196	139	163	78	78	178	178	248	270
214	Azn#89	Azerbaijan	Gurubanfendi, Ismayilli	AZ77	V. vinifera subps. sylvestris	302	318	247	253	294	294	189	191	354	356	247	257	149	151	249	255	149	157	206	214	235	259	0	0	133	141	228	236	257	263	174	190	139	139	78	80	178	180	266	270
215	Azn#89	Azerbaijan	Gurubanfendi, Ismayilli	AZ79	V. vinifera subps. sylvestris	302	312	253	253	294	294	183	189	356	368	247	247	149	149	249	249	149	149	206	210	239	259	165	165	133	143	236	238	257	257	196	196	139	163	78	84	178	178	238	270
216	Azn#89	Azerbaijan	Gurubanfendi, Ismayilli	AZ80	V. vinifera subps. sylvestris	300	302	253	253	290	316	181	189	356	368	239	257	151	151	241	255	149	149	0	0	259	263	0	0	133	133	234	238	257	257	196	196	139	139	78	80	178	186	238	270
217	Azn#89	Azerbaijan	Gurubanfendi, Ismayilli	AZ81	V. vinifera subps. sylvestris	0	0	253	253	290	294	181	189	354	356	249	257	149	151	247	257	149	149	206	206	235	239	167	171	133	133	236	236	257	263	190	190	139	163	80	80	178	178	248	270
218	Azn#89	Azerbaijan	Gurubanfendi, Ismayilli	AZ82	V. vinifera subps. sylvestris	302	314	235	253	290	316	189	189	356	368	247	247	149	151	247	247	149	157	206	210	259	263	171	183	137	137	236	238	257	257	180	196	139	167	80	80	178	186	238	270
219	Azn#89	Azerbaijan	Gurubanfendi, Ismayilli	AZ83	V. vinifera subps. sylvestris	302	302	253	253	288	294	189	191	354	356	247	249	151	151	247	255	149	155	206	216	235	239	165	183	137	141	236	238	257	263	180	196	139	163	78	80	178	178	238	248
220	Azn#89	Azerbaijan	Gurubanfendi, Ismayilli	AZ84	V. vinifera subps. sylvestris	302	302	235	253	288	316	181	189	356	368	247	257	149	151	249	249	149	155	206	216	239	239	167	171	133	141	236	236	257	257	180	196	139	163	78	78	178	178	248	270
221	Azn#89	Azerbaijan	Gurubanfendi, Ismayilli	AZ85	V. vinifera subps. sylvestris	0	0	253	253	290	316	189	191	354	356	249	257	149	151	249	255	149	155	206	206	239	239	167	171	133	137	236	236	257	257	190	196	139	163	78	80	178	178	238	248
222	Azn#89	Azerbaijan	Gurubanfendi, Ismayilli	AZ87	V. vinifera subps. sylvestris	302	312	253	253	294	316	175	189	354	356	247	247	151	151	247	255	149	149	206	206	235	259	171	171	137	157	234	238	257	257	174	190	139	151	78	80	178	178	238	238
223	Azn#89	Azerbaijan	Gurubanfendi, Ismayilli	AZ89	V. vinifera subps. sylvestris	302	302	243	253	294	294	181	189	356	368	253	257	149	151	249	255	149	149	206	206	245	259	165	183	133	137	236	236	257	257	184	196	139	163	78	80	178	178	238	238
224	Azn#89	Azerbaijan	Gurubanfendi, Ismayilli	AZ90	V. vinifera subps. sylvestris	0	0	253	253	288	316	189	191	356	368	247	249	151	151	247	255	149	149	206	216	235	239	171	183	137	141	236	236	257	257	180	196	139	163	78	78	178	178	238	248
225	Azn#89	Azerbaijan	Gurubanfendi, Ismayilli	AZ91	V. vinifera subps. sylvestris	302	314	253	253	290	316	189	191	356	368	247	247	151	151	247	247	149	157	206	210	239	259	165	165	133	143	236	238	257	257	180	190	139	151	78	78	178	186	254	270
226	Azn#89	Azerbaijan	Gurubanfendi, Ismayilli	AZ92	V. vinifera subps. sylvestris	0	0	235	253	288	316	189	189	0	0	247	249	149	151	249	249	149	155	206	206	239	239	167	171	133	133	236	238	257	263	180	196	139	163	78	80	178	178	238	248
227	Azn#89	Azerbaijan	Gurubanfendi, Ismayilli	AZ93	V. vinifera subps. sylvestris	0	0	253	253	290	294	181	191	356	368	247	247	149	151	247	255	149	149	206	210	239	263	165	183	143	143	236	238	257	257	180	190	139	167	78	80	178	186	254	270
228	Azn#89	Azerbaijan	Gurubanfendi, Ismayilli	AZ94	V. vinifera subps. sylvestris	302	302	253	275	288	294	189	189	356	356	249	257	149	151	249	255	149	157	206	206	259	263	165	171	133	135	236	236	257	257	190	200	139	177	78	78	166	178	266	270
229	Azn#89	Azerbaijan	Gurubanfendi, Ismayilli	AZ96	V. vinifera subps. sylvestris	302	302	235	253	294	316	185	189	354	356	247	251	149	151	249	249	149	149	206	206	249	259	165	183	133	153	236	236	257	257	174	190	139	139	78	78	178	178	248	270
230	Azn#89	Azerbaijan	Gurubanfendi, Ismayilli	AZ97	V. vinifera subps. sylvestris	0	0	0	0	288	316	189	189	0	0	247	257	151	151	249	255	149	149	206	216	239	259	165	167	137	141	236	236	257	263	180	196	139	163	78	80	178	178	238	248
231	Azn#89	Azerbaijan	Gurubanfendi, Ismayilli	AZ98	V. vinifera subps. sylvestris	0	0	253	253	288	294	0	0	356	368	247	257	151	151	247	255	149	149	206	206	235	259	165	167	133	133	236	238	257	257	180	190	139	163	78	80	178	178	248	270
232	Azn#89	Azerbaijan	Gurubanfendi, Ismayilli	AZ99	V. vinifera subps. sylvestris	0	0	247	253	290	316	181	189	356	356	239	257	151	151	241	247	149	149	206	214	239	263	165	171	137	153	230	236	257	257	196	196	139	139	78	78	178	186	238	238
233	Azn#89	Azerbaijan	Gurubanfendi, Ismayilli	AZ101	V. vinifera subps. sylvestris	0	0	247	253	294	294	183	189	356	376	247	251	149	149	249	255	149	149	206	210	239	259	165	165	133	143	228	238	257	257	196	196	139	151	80	80	178	178	238	270
234	Azn#89	Azerbaijan	Gurubanfendi, Ismayilli	AZ102	V. vinifera subps. sylvestris	302	318	253	253	288	294	189	189	356	368	247	249	149	151	249	249	149	149	206	206	235	239	167	171	137	153	236	236	257	263	182	196	139	163	80	80	178	208	238	238
235	Azn#104	Azerbaijan	Ayridj, Shahbuz	AZ103	V. vinifera subps. sylvestris	0	0	235	247	290	294	183	189	364	368	247	251	149	149	249	255	149	149	210	214	239	263	165	183	137	143	228	236	257	263	174	188	139	151	80	80	178	178	238	254
236	Azn#104	Azerbaijan	Ayridj, Shahbuz	AZ106	V. vinifera subps. sylvestris	0	0	253	253	294	294	189	189	368	368	247	247	149	149	241	249	149	149	210	214	235	263	165	193	133	143	228	236	257	263	180	196	139	163	78	84	178	182	238	238
237	Azn#104	Azerbaijan	Ayridj, Shahbuz	AZ107	V. vinifera subps. sylvestris	0	0	235	253	290	294	0	0	364	368	0	0	149	149	249	249	149	149	210	214	235	235	165	183	143	145	236	236	257	263	174	188	139	163	78	80	178	182	240	254
238	Azn#104	Azerbaijan	Ayridj, Shahbuz	AZ109	V. vinifera subps. sylvestris	0	0	253	253	290	294	189	189	368	376	247	247	149	149	249	249	149	149	210	210	235	239	165	193	143	145	228	236	257	263	188	196	151	151	80	84	178	178	240	254
239	Azn#104	Azerbaijan	Ayridj, Shahbuz	AZ110	V. vinifera subps. sylvestris	0	0	235	247	290	290	183	189	352	364	247	251	149	149	241	247	149	149	210	210	235	235	167	183	133	137	236	236	263	263	174	188	139	139	80	80	178	178	238	238
240	Azn#104	Azerbaijan	Ayridj, Shahbuz	AZ112	V. vinifera subps. sylvestris	0	0	253	253	290	294	189	189	364	376	247	247	149	149	241	249	149	149	210	214	235	235	165	183	133	143	236	236	257	263	174	188	139	163	80	80	178	182	238	238
241	Azn#104	Azerbaijan	Ayridj, Shahbuz	AZ113	V. vinifera subps. sylvestris	312	318	247	253	294	294	189	189	364	368	247	247	149	149	247	255	149	149	210	210	235	235	165	183	143	145	228	246	257	263	174	180	151	151	78	84	178	178	240	254
242	Azn#104	Azerbaijan	Ayridj, Shahbuz	AZ114	V. vinifera subps. sylvestris	312	318	253	253	294	294	183	191	368	368	247	251	149	149	241	249	149	149	210	214	235	235	165	193	143	145	228	236	257	263	188	196	139	163	78	80	178	178	240	254
243	Azn#104	Azerbaijan	Ayridj, Shahbuz	AZ115	V. vinifera subps. sylvestris	0	0	235	247	294	294	183	189	364	376	247	247	149	149	247	255	149	149	210	210	239	263	165	183	145	145	236	236	257	263	174	180	139	151	78	80	178	182	238	240
244	Azn#104	Azerbaijan	Ayridj, Shahbuz	AZ116	V. vinifera subps. sylvestris	312	318	253	253	294	294	189	189	364	368	247	247	149	149	249	249	149	149	210	214	239	263	165	193	143	145	228	246	257	263	174	188	139	151	78	84	178	178	238	240
245	Azn#104	Azerbaijan	Ayridj, Shahbuz	AZ117	V. vinifera subps. sylvestris	302	302	235	235	290	294	189	191	368	368	247	247	149	149	241	247	149	149	214	214	263	263	183	193	133	143	236	246	263	263	180	188	151	151	78	80	178	182	238	238
246	Azn#104	Azerbaijan	Ayridj, Shahbuz	AZ118	V. vinifera subps. sylvestris	302	312	235	253	290	290	183	191	368	368	247	251	149	151	241	247	149	149	206	214	235	245	193	193	133	143	236	236	257	263	180	184	139	139	80	80	178	206	238	238
247	Azn#104	Azerbaijan	Ayridj, Shahbuz	AZ119	V. vinifera subps. sylvestris	0	0	247	253	294	294	189	189	364	368	247	251	149	149	247	255	149	149	210	214	235	235	165	183	0	0	0	0	257	263	180	196	151	163	80	80	178	182	238	238
248	Azn#104	Azerbaijan	Ayridj, Shahbuz	AZ120	V. vinifera subps. sylvestris	0	0	247	253	0	0	0	0	0	0	247	247	149	149	241	249	149	149	210	214	235	235	165	183	133	143	236	236	257	263	188	196	151	163	80	84	178	178	238	238
249	Azn#104	Azerbaijan	Ayridj, Shahbuz	AZ121	V. vinifera subps. sylvestris	302	312	253	253	294	294	183	189	364	368	247	247	149	149	241	255	149	149	210	214	235	239	165	183	133	143	236	236	257	263	180	196	151	163	78	84	178	182	238	238
250	Azn#104	Azerbaijan	Ayridj, Shahbuz	AZ122	V. vinifera subps. sylvestris	302	312	235	247	290	294	183	191	368	368	247	247	149	149	241	249	149	149	210	214	239	263	165	193	133	143	228	246	257	263	188	196	151	163	78	80	178	182	238	238
251	Azn#104	Azerbaijan	Ayridj, Shahbuz	AZ123	V. vinifera subps. sylvestris	0	0	243	253	290	290	183	191	364	366	247	253	149	149	241	247	149	149	210	214	259	263	171	183	133	143	228	246	263	263	180	180	139	151	80	84	178	178	248	254
252	Azn#104	Azerbaijan	Ayridj, Shahbuz	AZ124	V. vinifera subps. sylvestris	302	302	235	235	290	294	189	195	364	368	247	247	149	151	241	247	0	0	210	214	263	263	183	193	133	145	234	236	263	263	180	184	139	163	78	80	178	182	238	238
253	Azn#104	Azerbaijan	Ayridj, Shahbuz	AZ125	V. vinifera subps. sylvestris	312	318	235	253	294	294	183	191	368	368	247	251	149	149	241	249	149	149	210	214	235	263	165	193	143	143	228	246	257	263	174	188	139	151	78	84	178	178	238	254
254	Azn#104	Azerbaijan	Ayridj, Shahbuz	AZ126	V. vinifera subps. sylvestris	302	312	247	253	294	294	189	189	368	376	247	247	149	149	249	249	149	149	210	210	235	263	165	193	143	145	236	236	257	263	188	196	139	151	78	80	178	178	240	254
255	Azn#104	Azerbaijan	Ayridj, Shahbuz	AZ127	V. vinifera subps. sylvestris	0	0	235	235	290	290	189	189	368	368	247	247	149	151	241	247	149	149	210	210	263	263	165	193	133	141	230	236	257	263	176	180	139	163	80	80	178	182	238	238
256	Azn#104	Azerbaijan	Ayridj, Shahbuz	AZ128	V. vinifera subps. sylvestris	0	0	253	253	290	294	183	189	364	368	247	251	149	149	249	249	149	149	210	214	235	263	165	193	133	143	236	246	257	263	174	180	139	163	78	80	178	182	238	238
257	Azn#104	Azerbaijan	Ayridj, Shahbuz	AZ129	V. vinifera subps. sylvestris	0	0	235	253	290	294	189	191	368	368	247	251	149	149	241	249	149	149	210	210	239	263	165	193	143	145	228	246	257	263	188	196	139	151	78	84	178	178	240	254
258	Azn#104	Azerbaijan	Ayridj, Shahbuz	AZ130	V. vinifera subps. sylvestris	0	0	235	247	294	294	183	191	368	368	247	251	149	149	247	255	149	149	210	210	235	239	165	183	133	143	228	236	257	263	174	180	151	163	78	84	178	178	238	238
259	Azn#104	Azerbaijan	Ayridj, Shahbuz	AZ131	V. vinifera subps. sylvestris	0	0	235	247	294	294	183	189	364	368	247	247	149	149	249	249	149	149	210	214	235	263	165	183	133	143	228	246	257	263	188	196	151	151	78	84	178	178	238	238
260	Azn#104	Azerbaijan	Ayridj, Shahbuz	AZ132	V. vinifera subps. sylvestris	0	0	235	247	290	294	189	189	368	376	247	251	149	149	241	249	149	149	210	214	235	263	165	183	143	145	236	236	257	263	180	196	151	151	80	84	178	182	240	254
261	Azn#104	Azerbaijan	Ayridj, Shahbuz	AZ133	V. vinifera subps. sylvestris	302	318	243	253	288	290	189	191	354	368	247	249	149	151	0	0	149	155	210	210	235	263	171	183	143	143	236	246	257	263	174	188	139	151	80	80	178	178	254	254
262	Azn#104	Azerbaijan	Ayridj, Shahbuz	AZ134	V. vinifera subps. sylvestris	0	0	243	253	290	290	189	189	364	368	247	249	149	151	247	247	149	149	216	216	235	235	171	183	137	143	236	236	257	263	174	180	139	139	78	80	182	206	238	254
263	Azn#104	Azerbaijan	Ayridj, Shahbuz	AZ135	V. vinifera subps. sylvestris	302	312	235	247	290	294	189	189	364	376	247	247	149	149	241	249	149	149	210	214	235	263	165	193	143	145	236	236	257	263	174	188	151	151	80	84	0	0	240	254
264	Azn#104	Azerbaijan	Ayridj, Shahbuz	AZ136	V. vinifera subps. sylvestris	302	302	243	253	288	290	191	195	364	368	247	261	149	151	241	255	149	155	210	216	245	263	167	183	143	143	236	246	257	263	174	180	139	151	78	80	178	182	254	254
265	Azn#104	Azerbaijan	Ayridj, Shahbuz	AZ137	V. vinifera subps. sylvestris	302	312	235	253	294	294	189	189	364	376	247	247	149	149	247	255	149	149	210	214	235	235	165	193	133	143	236	236	257	263	174	188	139	151	78	80	178	182	238	238
266	Azn#104	Azerbaijan	Ayridj, Shahbuz	AZ139	V. vinifera subps. sylvestris	0	0	235	247	290	294	189	191	364	368	247	247	149	149	241	255	149	149	210	210	235	239	165	183	143	143	236	246	257	263	180	196	139	163	78	84	178	182	238	254
267	Azn#104	Azerbaijan	Ayridj, Shahbuz	AZ140	V. vinifera subps. sylvestris	0	0	253	253	294	294	189	191	368	368	247	247	149	149	241	255	149	149	210	214	235	263	165	193	133	143	228	246	257	263	174	180	139	163	78	80	178	178	238	238
268	Azn#104	Azerbaijan	Ayridj, Shahbuz	AZ141	V. vinifera subps. sylvestris	312	318	253	253	290	294	183	191	364	368	247	251	149	149	247	255	149	149	210	210	235	239	165	193	133	145	228	236	257	263	0	0	139	163	78	80	178	182	238	240
269	Azn#104	Azerbaijan	Ayridj, Shahbuz	AZ142	V. vinifera subps. sylvestris	0	0	253	253	294	294	189	189	368	376	247	247	149	149	249	249	149	149	210	210	235	235	165	193	133	145	236	236	257	263	174	180	139	163	80	84	178	178	238	240
270	Azn#104	Azerbaijan	Ayridj, Shahbuz	AZ144	V. vinifera subps. sylvestris	0	0	235	253	290	294	183	191	364	368	247	251	149	149	241	249	149	149	210	210	235	239	165	183	143	143	236	236	257	263	174	188	139	163	80	80	178	182	238	254
271	Azn#104	Azerbaijan	Ayridj, Shahbuz	AZ145	V. vinifera subps. sylvestris	0	0	253	253	290	294	189	191	368	368	247	251	149	149	247	255	149	149	210	210	239	263	165	183	143	143	228	246	257	263	174	180	151	163	80	84	178	182	240	254
272	Azn#104	Azerbaijan	Ayridj, Shahbuz	AZ146	V. vinifera subps. sylvestris	0	0	235	247	294	294	183	191	368	368	247	251	149	149	247	255	149	149	210	214	239	263	165	183	133	143	236	246	257	263	174	188	151	163	80	84	178	178	238	238
273	Azn#104	Azerbaijan	Ayridj, Shahbuz	AZ148	V. vinifera subps. sylvestris	302	312	235	253	294	294	183	189	368	368	247	251	149	149	241	255	149	149	210	214	235	235	165	193	143	143	236	246	257	263	188	196	151	151	78	84	178	182	238	254
274	Azn#104	Azerbaijan	Ayridj, Shahbuz	AZ149	V. vinifera subps. sylvestris	312	318	235	253	294	294	189	191	368	368	247	247	149	149	249	249	149	149	210	214	235	235	165	183	133	143	228	236	257	263	174	188	139	151	78	84	178	178	238	238
275	Azn#104	Azerbaijan	Ayridj, Shahbuz	AZ150	V. vinifera subps. sylvestris	312	318	235	247	294	294	189	191	364	368	247	247	149	149	247	255	149	149	210	214	235	263	165	183	143	143	228	236	257	263	174	188	139	163	78	84	178	178	238	254
276	Azn#104	Azerbaijan	Ayridj, Shahbuz	AZ151	V. vinifera subps. sylvestris	0	0	253	253	294	294	183	191	364	368	247	247	149	149	249	249	149	149	210	214	235	239	165	193	133	145	228	246	257	263	174	188	151	163	80	80	178	178	238	240
277	Azn#77	Azerbaijan	Kungut Post, Sheki	AZ152	V. vinifera subps. sylvestris	302	302	253	275	290	316	183	193	348	368	247	247	151	151	249	255	151	157	208	214	235	239	165	167	133	153	224	224	257	257	184	196	151	163	78	78	202	202	238	238
278	Azn#77	Azerbaijan	Kungut Post, Sheki	AZ153	V. vinifera subps. sylvestris	302	302	253	275	290	316	0	0	364	368	245	247	147	151	249	249	149	149	206	208	239	263	165	171	133	135	224	234	257	257	174	182	151	155	78	80	178	208	240	266
279	Azn#77	Azerbaijan	Kungut Post, Sheki	AZ154	V. vinifera subps. sylvestris	302	314	275	275	316	316	185	185	354	364	247	247	151	151	249	249	157	157	206	206	235	239	165	193	135	137	228	236	257	257	184	184	155	155	78	78	178	206	238	240
280	Azn#77	Azerbaijan	Kungut Post, Sheki	AZ155	V. vinifera subps. sylvestris	302	302	275	275	288	294	183	185	354	364	247	257	151	151	249	249	149	157	206	214	235	239	171	193	133	133	228	236	257	257	184	184	155	155	78	78	178	178	238	238
281	Azn#77	Azerbaijan	Kungut Post, Sheki	AZ159	V. vinifera subps. sylvestris	302	302	275	275	290	294	183	193	364	368	247	247	149	151	247	247	149	157	206	214	239	239	165	171	133	135	228	234	257	257	0	0	155	163	78	78	178	206	240	266
282	Azn#77	Azerbaijan	Kungut Post, Sheki	AZ160	V. vinifera subps. sylvestris	302	302	275	275	290	294	183	185	364	372	247	247	147	151	249	249	149	157	206	214	235	239	165	165	133	135	228	228	257	257	182	196	155	163	78	80	178	208	240	266
283	Azn#77	Azerbaijan	Kungut Post, Sheki	AZ161	V. vinifera subps. sylvestris	0	0	235	275	294	294	183	193	348	368	247	247	151	151	249	249	151	157	206	206	239	245	171	197	135	137	234	242	257	263	184	184	139	155	78	80	178	208	238	240
284	Azn#77	Azerbaijan	Kungut Post, Sheki	AZ162	V. vinifera subps. sylvestris	302	302	253	275	290	316	185	193	364	372	247	247	147	151	247	255	149	157	208	208	235	239	165	165	133	135	224	228	257	257	182	196	155	163	78	78	202	208	240	266
285	Azn#77	Azerbaijan	Kungut Post, Sheki	AZ163	V. vinifera subps. sylvestris	302	302	275	275	290	294	183	189	346	352	239	247	149	151	249	249	149	157	206	214	239	239	167	171	135	141	234	236	257	263	176	182	155	155	78	80	206	210	240	266
286	Azn#77	Azerbaijan	Kungut Post, Sheki	AZ164	V. vinifera subps. sylvestris	302	302	253	275	290	316	183	193	346	368	247	247	147	151	247	255	151	157	208	208	239	263	165	167	133	135	224	234	257	257	174	184	151	155	78	80	202	208	240	266
287	Azn#77	Azerbaijan	Kungut Post, Sheki	AZ167	V. vinifera subps. sylvestris	302	302	253	275	288	316	185	185	346	364	247	257	149	151	249	249	149	157	206	214	239	239	165	193	133	135	234	236	257	263	182	184	163	177	78	78	178	208	238	240
288	Azn#77	Azerbaijan	Kungut Post, Sheki	AZ168	V. vinifera subps. sylvestris	0	0	235	275	290	316	183	189	354	364	247	249	149	151	249	255	149	151	206	214	239	245	165	167	133	157	228	236	257	257	174	184	151	155	78	78	178	206	238	254
289	Azn#77	Azerbaijan	Kungut Post, Sheki	AZ170	V. vinifera subps. sylvestris	302	302	253	275	316	316	185	193	354	364	247	257	149	151	249	249	149	149	206	214	239	239	171	171	135	137	228	234	257	257	184	184	155	163	78	78	178	206	238	238
290	Azn#77	Azerbaijan	Kungut Post, Sheki	AZ171	V. vinifera subps. sylvestris	302	302	275	275	288	294	183	183	346	364	247	257	149	151	249	249	149	157	214	214	235	239	165	171	135	137	228	234	257	263	184	184	163	177	78	80	178	208	238	240
291	Azn#77	Azerbaijan	Kungut Post, Sheki	AZ173	V. vinifera subps. sylvestris	302	302	253	275	294	316	183	183	346	372	247	247	147	151	249	249	151	157	206	214	235	239	165	171	133	133	224	234	257	257	182	184	155	155	78	80	180	206	240	240
292	Azn#77	Azerbaijan	Kungut Post, Sheki	AZ175	V. vinifera subps. sylvestris	302	302	253	275	290	294	183	189	364	368	247	247	151	151	249	249	149	157	214	214	235	239	165	165	133	153	230	234	257	257	184	196	155	155	78	78	202	208	238	266
293	Azn#77	Azerbaijan	Kungut Post, Sheki	AZ177	V. vinifera subps. sylvestris	302	302	253	275	316	316	185	193	354	364	247	257	151	151	249	249	149	149	206	214	239	239	171	171	133	137	228	236	257	263	184	184	155	177	78	80	206	208	238	238
294	Azn#77	Azerbaijan	Kungut Post, Sheki	AZ178	V. vinifera subps. sylvestris	302	302	253	275	294	316	185	193	346	364	247	247	151	151	249	249	149	157	206	206	239	239	165	193	133	137	228	236	257	257	184	184	155	155	78	78	178	208	238	238
295	Azn#77	Azerbaijan	Kungut Post, Sheki	AZ179	V. vinifera subps. sylvestris	302	302	253	275	294	316	185	193	346	364	247	247	151	151	249	249	149	157	206	206	239	239	165	193	133	137	228	236	257	257	184	184	155	155	78	78	178	208	0	0
296	Azn#77	Azerbaijan	Kungut Post, Sheki	AZ180	V. vinifera subps. sylvestris	302	302	253	275	288	316	185	193	364	372	245	247	147	151	249	249	149	157	208	208	239	263	165	167	133	133	230	234	257	257	184	196	155	155	78	80	178	206	238	266
297	Azn#77	Azerbaijan	Kungut Post, Sheki	AZ184	V. vinifera subps. sylvestris	302	302	253	275	290	316	185	193	364	372	245	247	147	151	249	249	149	149	214	214	239	263	167	171	133	133	224	228	257	257	174	184	155	163	78	78	202	206	238	266
298	Azn#77	Azerbaijan	Kungut Post, Sheki	AZ186	V. vinifera subps. sylvestris	302	302	275	275	290	294	183	183	354	364	247	247	149	151	249	249	149	157	206	214	235	239	165	171	135	135	224	234	257	257	182	184	163	163	80	80	180	208	240	240
299	Azn#77	Azerbaijan	Kungut Post, Sheki	AZ187	V. vinifera subps. sylvestris	300	302	253	275	290	294	183	185	364	368	247	253	149	151	249	255	151	157	206	206	235	239	165	165	135	155	228	240	257	257	182	184	139	163	78	80	178	208	238	240
300	Azn#77	Azerbaijan	Kungut Post, Sheki	AZ188	V. vinifera subps. sylvestris	302	302	235	275	294	316	183	191	352	364	247	247	151	151	249	249	149	149	206	206	239	249	165	167	133	153	230	234	257	263	180	184	139	155	80	80	178	206	240	248
301	Azn#77	Azerbaijan	Kungut Post, Sheki	AZ189	V. vinifera subps. sylvestris	302	302	235	275	290	316	181	183	346	368	247	247	151	151	241	247	149	149	206	214	239	239	165	195	133	135	228	238	257	263	182	196	139	155	80	80	178	208	238	254
302	Azn#77	Azerbaijan	Kungut Post, Sheki	AZ190	V. vinifera subps. sylvestris	302	302	275	275	290	316	185	189	346	368	247	257	151	151	247	255	155	157	206	214	235	239	167	171	133	133	228	232	257	263	174	184	163	163	78	80	206	208	238	254
303	Azn#77	Azerbaijan	Kungut Post, Sheki	AZ192	V. vinifera subps. sylvestris	0	0	263	275	290	316	183	189	346	368	247	251	151	151	249	249	149	149	208	214	235	239	171	171	135	143	228	236	257	257	182	184	139	163	78	78	172	208	240	248
304	Azn#77	Azerbaijan	Kungut Post, Sheki	AZ193	V. vinifera subps. sylvestris	0	0	275	275	288	294	185	193	354	364	247	257	151	151	249	249	149	149	206	206	239	239	171	193	133	137	228	236	257	257	182	184	163	177	78	78	206	208	238	238
305	Azn#77	Azerbaijan	Kungut Post, Sheki	AZ194	V. vinifera subps. sylvestris	302	302	253	275	294	316	185	193	354	364	247	257	149	151	249	249	157	157	214	214	239	239	171	171	133	133	228	236	257	263	184	184	155	163	78	78	206	208	238	238
306	Azn#77	Azerbaijan	Kungut Post, Sheki	AZ195	V. vinifera subps. sylvestris	302	302	253	275	290	316	185	193	352	364	247	247	149	151	247	247	149	151	206	214	235	239	165	193	135	141	228	232	257	265	184	184	139	163	80	80	208	210	240	248
307	Azn#77	Azerbaijan	Kungut Post, Sheki	AZ196	V. vinifera subps. sylvestris	0	0	253	275	290	316	189	189	364	372	247	247	151	151	249	249	149	157	208	214	235	239	165	165	133	133	224	234	257	257	184	196	155	163	78	80	202	208	238	266
308	Azn#77	Azerbaijan	Kungut Post, Sheki	AZ198	V. vinifera subps. sylvestris	0	0	275	275	290	294	183	183	364	372	247	247	149	151	249	249	149	151	206	214	235	239	165	165	133	133	224	234	257	257	182	184	155	163	78	80	180	206	238	266
309	Azn#77	Azerbaijan	Kungut Post, Sheki	AZ199	V. vinifera subps. sylvestris	0	0	275	275	0	0	0	0	0	0	247	247	151	151	247	255	149	157	206	216	239	245	165	171	133	135	228	234	257	257	184	184	155	177	78	80	178	208	240	254
310	Azn#77	Azerbaijan	Kungut Post, Sheki	AZ200	V. vinifera subps. sylvestris	0	0	275	275	316	316	183	183	354	364	247	247	149	151	249	249	157	157	206	214	239	239	171	171	133	133	228	236	257	257	184	184	155	177	78	78	206	208	238	238
311	Azn#77	Azerbaijan	Kungut Post, Sheki	AZ201	V. vinifera subps. sylvestris	0	0	275	275	288	316	185	185	346	354	247	257	151	151	249	249	149	157	214	214	239	239	165	193	133	133	228	236	257	263	184	184	155	163	78	78	206	208	238	238
312	Azn#77	Azerbaijan	Kungut Post, Sheki	AZ202	V. vinifera subps. sylvestris	302	302	253	275	294	316	185	185	364	364	247	247	149	151	249	249	149	149	214	214	239	239	171	193	133	135	234	234	257	263	184	184	155	177	78	78	206	208	0	0
313	Azn#77	Azerbaijan	Kungut Post, Sheki	AZ203	V. vinifera subps. sylvestris	302	302	235	275	316	316	177	183	346	368	247	247	151	151	0	0	149	157	208	214	239	239	165	171	133	135	228	236	257	257	182	196	155	163	78	78	178	208	238	238
314	Azn#77	Azerbaijan	Kungut Post, Sheki	AZ204	V. vinifera subps. sylvestris	0	0	235	275	294	316	189	189	344	346	247	247	151	151	249	249	149	149	206	206	239	263	165	165	135	137	230	234	257	257	182	198	155	155	80	80	178	208	238	240
315	Azn#78	Azerbaijan	Bash Keldek, Sheki	AZ206	V. vinifera subps. sylvestris	302	302	235	235	290	294	175	175	0	0	243	253	149	149	249	255	149	157	206	214	235	245	167	171	143	155	240	240	257	257	174	184	155	155	78	80	166	178	238	248
316	Azn#78	Azerbaijan	Bash Keldek, Sheki	AZ208	V. vinifera subps. sylvestris	0	0	235	275	290	294	189	189	368	368	243	253	149	149	255	255	149	157	206	206	235	245	167	171	143	143	240	242	257	257	174	176	151	155	78	82	178	178	248	248
317	Azn#78	Azerbaijan	Bash Keldek, Sheki	AZ214	V. vinifera subps. sylvestris	0	0	235	275	288	290	175	189	368	368	247	253	149	151	249	255	149	157	210	214	235	247	165	165	141	143	228	240	257	257	184	190	155	155	82	84	178	208	240	248
318	Azn#78	Azerbaijan	Bash Keldek, Sheki	AZ217	V. vinifera subps. sylvestris	0	0	235	235	290	294	175	185	364	368	243	247	149	151	249	255	157	157	206	206	247	247	167	171	143	143	232	240	257	257	176	184	151	155	78	82	166	178	248	248
319	Azn#78	Azerbaijan	Bash Keldek, Sheki	AZ220	V. vinifera subps. sylvestris	302	302	235	275	290	294	185	189	368	368	0	0	149	151	255	255	149	157	206	214	247	247	167	171	137	155	232	242	257	257	174	184	155	155	78	78	166	178	238	248
320	Azn#78	Azerbaijan	Bash Keldek, Sheki	AZ226	V. vinifera subps. sylvestris	0	0	275	275	290	316	183	189	368	368	243	253	149	151	249	249	149	157	210	214	235	239	165	195	137	143	234	240	257	263	174	196	155	155	80	82	178	178	248	254
321	Azn#78	Azerbaijan	Bash Keldek, Sheki	AZ229	V. vinifera subps. sylvestris	0	0	235	275	290	294	175	189	368	368	243	253	147	151	255	255	157	157	206	214	235	245	171	171	143	143	232	242	257	257	176	184	155	155	80	82	166	166	248	248
322	Azn#78	Azerbaijan	Bash Keldek, Sheki	AZ232	V. vinifera subps. sylvestris	0	0	235	275	290	294	175	185	368	368	243	247	147	151	255	255	149	157	206	206	245	247	171	171	143	155	240	240	257	257	184	184	155	155	78	78	166	166	238	248
323	Azn#78	Azerbaijan	Bash Keldek, Sheki	AZ233	V. vinifera subps. sylvestris	0	0	275	275	288	290	189	189	364	364	243	247	151	151	241	255	155	157	206	214	235	235	165	167	153	155	236	240	257	263	184	190	155	155	78	84	178	204	238	238
324	Azn#79	Azerbaijan	Bayan, Oguz	AZ234	V. vinifera subps. sylvestris	0	0	247	275	290	294	183	183	354	368	247	249	149	151	249	249	149	149	208	208	241	263	183	183	135	145	224	236	257	257	184	196	139	139	80	80	186	210	254	272
325	Azn#79	Azerbaijan	Bayan, Oguz	AZ235	V. vinifera subps. sylvestris	302	314	275	275	288	294	183	183	354	354	247	247	151	151	241	249	149	157	206	206	249	263	0	0	141	143	228	236	257	263	184	198	139	155	80	80	178	202	238	238
326	Azn#79	Azerbaijan	Bayan, Oguz	AZ236	V. vinifera subps. sylvestris	302	302	263	275	290	294	183	183	354	354	253	271	147	151	241	255	149	157	206	210	235	239	165	165	141	143	228	228	263	263	196	196	139	139	80	80	178	186	238	266
327	Azn#79	Azerbaijan	Bayan, Oguz	AZ238	V. vinifera subps. sylvestris	0	0	235	275	288	290	183	189	344	368	247	253	151	151	255	255	157	157	206	206	235	249	165	165	135	141	228	236	263	263	184	196	139	155	80	80	178	186	238	254
328	Azn#79	Azerbaijan	Bayan, Oguz	AZ239	V. vinifera subps. sylvestris	302	302	235	275	288	294	183	183	344	354	253	271	151	151	255	255	149	157	210	210	237	263	165	197	135	153	228	236	257	263	184	190	139	155	80	84	178	186	238	254
329	Azn#79	Azerbaijan	Bayan, Oguz	AZ240	V. vinifera subps. sylvestris	0	0	235	253	290	294	179	183	344	354	253	271	149	151	241	249	149	149	206	210	249	263	165	165	141	143	228	228	263	263	174	184	139	163	80	80	178	202	238	266
330	Azn#79	Azerbaijan	Bayan, Oguz	AZ241	V. vinifera subps. sylvestris	0	0	235	263	290	290	183	183	354	354	247	249	151	151	249	249	157	157	210	212	235	235	171	171	135	145	228	236	257	257	196	196	139	163	80	80	202	210	238	272
331	Azn#79	Azerbaijan	Bayan, Oguz	AZ242	V. vinifera subps. sylvestris	0	0	263	275	290	290	183	183	354	354	0	0	151	151	249	249	149	149	208	210	235	263	171	171	143	145	224	236	263	263	184	184	139	139	80	80	202	210	254	272
332	Azn#79	Azerbaijan	Bayan, Oguz	AZ243	V. vinifera subps. sylvestris	0	0	235	243	290	294	179	183	354	376	247	247	149	151	249	255	149	149	206	210	235	249	169	197	141	143	236	236	263	263	184	184	139	163	80	84	186	186	238	266
333	Azn#79	Azerbaijan	Bayan, Oguz	AZ244	V. vinifera subps. sylvestris	0	0	235	275	288	290	183	189	344	364	247	253	151	151	249	255	149	149	206	214	237	263	165	165	141	143	228	236	257	263	190	196	139	155	80	80	178	202	238	248
334	Azn#79	Azerbaijan	Bayan, Oguz	AZ245	V. vinifera subps. sylvestris	302	302	235	275	290	316	179	183	344	354	247	247	151	151	241	249	153	153	210	214	235	239	197	197	143	155	228	228	257	257	184	196	139	177	80	80	178	186	238	238
335	Azn#79	Azerbaijan	Bayan, Oguz	AZ246	V. vinifera subps. sylvestris	0	0	253	275	294	308	179	183	352	354	253	271	147	151	255	255	149	149	206	210	249	263	165	197	141	143	236	236	257	263	174	184	163	163	80	80	178	202	238	266
336	Azn#79	Azerbaijan	Bayan, Oguz	AZ247	V. vinifera subps. sylvestris	0	0	235	257	290	318	183	189	354	368	249	253	149	151	249	249	149	149	206	206	235	239	197	197	143	155	228	236	257	263	174	196	163	163	80	84	178	202	238	238
337	Azn#79	Azerbaijan	Bayan, Oguz	AZ248	V. vinifera subps. sylvestris	0	0	275	275	290	318	183	189	344	344	249	253	151	151	249	249	149	149	206	212	235	239	165	193	135	155	0	0	263	263	174	196	139	155	80	80	178	186	238	254
338	Azn#79	Azerbaijan	Bayan, Oguz	AZ249	V. vinifera subps. sylvestris	0	0	235	235	288	290	183	185	344	354	247	253	149	151	241	255	157	157	210	214	235	249	165	165	135	141	228	236	263	263	196	196	155	163	80	80	178	202	238	254
339	Azn#79	Azerbaijan	Bayan, Oguz	AZ250	V. vinifera subps. sylvestris	0	0	235	263	290	308	179	183	352	354	249	253	149	151	255	255	157	157	210	210	235	239	197	197	135	141	228	228	263	263	184	196	139	163	80	80	178	202	254	266
340	Azn#79	Azerbaijan	Bayan, Oguz	AZ251	V. vinifera subps. sylvestris	0	0	235	275	288	290	183	193	354	356	247	247	149	151	241	255	149	149	206	206	235	263	197	197	137	143	236	236	257	263	196	196	139	139	80	80	178	186	238	238
341	Azn#79	Azerbaijan	Bayan, Oguz	AZ252	V. vinifera subps. sylvestris	0	0	253	275	288	290	183	195	368	368	239	247	151	151	241	247	149	159	206	206	235	259	165	193	137	153	234	234	257	263	180	194	139	163	80	80	166	172	238	248
342	Azn#79	Azerbaijan	Bayan, Oguz	AZ253	V. vinifera subps. sylvestris	0	0	275	275	288	294	183	185	354	368	247	253	149	151	241	249	157	157	210	214	235	249	165	197	141	143	228	236	257	263	184	196	139	163	80	80	178	186	238	238
343	Azn#79	Azerbaijan	Bayan, Oguz	AZ254	V. vinifera subps. sylvestris	0	0	227	235	288	294	183	185	354	356	247	253	149	151	247	255	149	149	206	206	247	263	165	165	135	141	0	0	257	263	184	196	139	139	78	80	178	202	238	254
344	Azn#79	Azerbaijan	Bayan, Oguz	AZ255	V. vinifera subps. sylvestris	0	0	253	275	294	318	183	193	352	354	249	253	151	151	249	249	147	149	206	206	235	263	165	197	141	143	228	236	257	263	184	184	139	155	80	80	178	202	238	266
345	Azn#79	Azerbaijan	Bayan, Oguz	AZ256	V. vinifera subps. sylvestris	0	0	235	235	288	290	183	189	344	368	247	253	149	151	249	255	149	157	210	214	249	263	197	197	141	143	228	236	263	263	184	196	139	155	80	80	178	186	238	238
346	Azn#79	Azerbaijan	Bayan, Oguz	AZ257	V. vinifera subps. sylvestris	0	0	235	275	288	294	183	189	344	354	247	271	151	151	255	255	149	157	206	210	235	249	165	197	141	143	228	236	263	263	174	196	139	139	80	80	182	186	238	238
347	Azn#79	Azerbaijan	Bayan, Oguz	AZ258	V. vinifera subps. sylvestris	0	0	253	275	290	294	183	191	344	368	247	247	149	151	249	255	149	149	206	206	235	263	167	167	143	153	228	236	257	263	196	196	139	177	80	80	166	202	238	248
348	Azn#75	Azerbaijan	Kungut Post, Sheki	AZ260	V. vinifera subps. sylvestris	302	302	235	275	290	290	183	189	354	358	243	249	151	151	249	249	157	157	206	214	239	245	171	183	143	153	228	234	257	263	180	182	139	139	80	80	204	206	238	248
349	Azn#75	Azerbaijan	Kungut Post, Sheki	AZ261	V. vinifera subps. sylvestris	0	0	235	235	290	316	185	189	358	364	249	251	151	151	249	249	157	157	206	210	263	267	193	193	135	153	232	234	263	263	182	196	139	177	78	80	166	170	238	248
350	Azn#75	Azerbaijan	Kungut Post, Sheki	AZ262	V. vinifera subps. sylvestris	302	314	235	253	288	290	0	0	354	368	247	247	151	151	249	249	149	149	206	210	235	245	167	167	133	137	228	234	257	263	184	196	139	139	78	80	170	178	238	266
351	Azn#75	Azerbaijan	Kungut Post, Sheki	AZ263	V. vinifera subps. sylvestris	0	0	235	235	290	316	185	185	354	368	247	249	151	151	241	249	149	149	206	214	235	245	167	167	143	153	0	0	263	263	174	180	139	151	78	78	186	208	248	254
352	Azn#75	Azerbaijan	Kungut Post, Sheki	AZ264	V. vinifera subps. sylvestris	0	0	253	275	290	294	183	185	354	368	247	247	149	151	249	249	149	149	206	210	245	263	165	165	141	153	224	234	257	263	174	180	0	0	78	82	170	178	240	248
353	Azn#75	Azerbaijan	Kungut Post, Sheki	AZ265	V. vinifera subps. sylvestris	0	0	235	253	290	316	185	189	358	364	249	251	151	151	241	249	149	149	206	214	235	245	171	171	135	137	234	236	263	263	182	196	139	177	80	80	166	170	238	254
354	Azn#75	Azerbaijan	Kungut Post, Sheki	AZ266	V. vinifera subps. sylvestris	0	0	235	253	290	290	185	189	368	368	247	249	151	151	249	249	149	157	206	210	235	263	193	193	137	137	228	234	263	263	174	180	139	163	78	78	178	208	238	240
355	Azn#75	Azerbaijan	Kungut Post, Sheki	AZ267	V. vinifera subps. sylvestris	0	0	235	235	290	308	183	185	358	368	247	247	149	151	249	255	0	0	210	214	259	263	171	197	141	153	234	234	257	263	180	180	0	0	78	78	204	206	248	248
356	Azn#75	Azerbaijan	Kungut Post, Sheki	AZ268	V. vinifera subps. sylvestris	0	0	235	235	290	290	189	189	354	358	247	261	149	151	249	255	149	157	208	210	235	245	165	165	137	141	228	234	257	263	180	196	0	0	80	80	170	178	238	238
357	Azn#75	Azerbaijan	Kungut Post, Sheki	AZ269	V. vinifera subps. sylvestris	0	0	247	253	290	290	189	189	354	368	249	251	151	151	249	249	157	157	206	214	263	267	171	171	135	153	234	236	257	263	196	196	139	177	78	78	170	186	238	248
358	Azn#75	Azerbaijan	Kungut Post, Sheki	AZ270	V. vinifera subps. sylvestris	0	0	235	253	290	290	189	189	368	368	247	249	151	151	249	249	149	149	214	214	235	263	167	171	151	153	230	230	257	263	174	196	139	155	78	78	178	208	248	248
359	Azn#75	Azerbaijan	Kungut Post, Sheki	AZ271	V. vinifera subps. sylvestris	0	0	235	275	290	294	185	193	368	368	247	249	151	151	249	249	149	157	206	210	263	263	167	171	141	153	224	234	257	263	174	196	139	155	78	80	170	206	240	248
360	Azn#75	Azerbaijan	Kungut Post, Sheki	AZ272	V. vinifera subps. sylvestris	0	0	253	275	290	290	183	189	346	368	249	249	151	151	249	249	149	157	206	214	239	263	171	171	137	141	234	240	257	263	180	196	0	0	78	80	206	208	238	240
361	Azn#75	Azerbaijan	Kungut Post, Sheki	AZ273	V. vinifera subps. sylvestris	0	0	239	253	290	294	189	189	358	364	243	249	151	151	249	249	149	155	210	214	239	263	197	197	141	153	234	242	263	263	174	180	139	151	80	84	178	208	238	248
362	Azn#75	Azerbaijan	Kungut Post, Sheki	AZ274	V. vinifera subps. sylvestris	0	0	235	253	290	290	185	193	368	372	247	249	147	151	249	249	149	151	210	214	235	263	167	171	133	137	224	234	257	263	174	196	139	155	78	80	170	202	248	266
363	Azn#75	Azerbaijan	Kungut Post, Sheki	AZ275	V. vinifera subps. sylvestris	0	0	253	253	290	290	189	193	354	368	247	249	151	151	249	249	149	149	214	214	245	263	167	171	133	137	224	234	257	263	174	180	139	155	78	80	170	206	238	240
364	Azn#75	Azerbaijan	Kungut Post, Sheki	AZ276	V. vinifera subps. sylvestris	0	0	235	253	290	290	183	185	354	358	247	249	149	151	249	255	149	149	206	214	259	263	167	193	153	157	234	240	263	263	180	184	139	151	78	82	178	208	248	254
365	Azn#75	Azerbaijan	Kungut Post, Sheki	AZ277	V. vinifera subps. sylvestris	302	302	235	253	290	290	185	193	368	368	247	247	151	151	249	249	149	149	210	214	263	263	165	171	141	153	224	234	257	263	180	180	139	151	78	80	178	208	240	248
366	Azn#75	Azerbaijan	Kungut Post, Sheki	AZ278	V. vinifera subps. sylvestris	0	0	235	235	290	290	189	193	358	368	247	247	151	151	249	249	157	177	206	210	235	263	171	197	143	153	234	234	257	263	180	198	139	163	78	80	170	178	248	266
367	Azn#75	Azerbaijan	Kungut Post, Sheki	AZ280	V. vinifera subps. sylvestris	0	0	235	243	290	294	183	185	368	368	245	247	151	151	249	255	147	149	210	210	263	263	197	197	137	153	234	236	263	263	180	180	139	155	80	80	170	178	238	240
368	Azn#75	Azerbaijan	Kungut Post, Sheki	AZ281	V. vinifera subps. sylvestris	0	0	253	253	288	290	185	189	358	376	247	247	149	151	249	249	149	151	210	214	235	263	171	197	133	137	234	236	263	263	180	184	0	0	78	80	208	212	238	266
369	Azn#75	Azerbaijan	Kungut Post, Sheki	AZ282	V. vinifera subps. sylvestris	0	0	235	235	290	290	189	189	354	368	247	251	151	151	249	249	149	157	206	210	235	245	171	193	135	137	232	234	263	263	180	182	139	177	78	80	186	208	238	238
370	Azn#75	Azerbaijan	Kungut Post, Sheki	AZ283	V. vinifera subps. sylvestris	0	0	235	253	290	294	189	193	368	368	247	247	149	151	249	249	149	157	206	210	239	263	165	171	133	137	228	234	257	263	180	180	139	155	78	82	170	178	238	266
371	Azn#75	Azerbaijan	Kungut Post, Sheki	AZ284	V. vinifera subps. sylvestris	0	0	253	275	290	316	185	191	368	368	249	261	149	151	249	249	149	149	210	210	259	263	167	167	137	141	234	236	257	263	196	196	0	0	78	80	170	178	238	238
372	Azn#75	Azerbaijan	Kungut Post, Sheki	AZ285	V. vinifera subps. sylvestris	0	0	253	275	290	294	183	185	368	368	247	249	149	151	249	249	149	149	206	210	245	263	165	171	141	153	224	234	257	263	180	196	0	0	78	78	178	208	240	248
373	Azn#75	Azerbaijan	Kungut Post, Sheki	AZ286	V. vinifera subps. sylvestris	0	0	235	275	290	290	183	189	0	0	247	247	149	151	249	249	0	0	210	214	235	245	165	171	135	137	224	234	257	263	196	196	139	163	78	78	178	208	238	240
374	Azn#75	Azerbaijan	Kungut Post, Sheki	AZ287	V. vinifera subps. sylvestris	0	0	235	253	290	290	183	185	354	368	249	249	151	151	249	249	149	157	210	216	239	263	171	171	137	141	228	234	257	263	180	182	139	139	78	80	178	208	238	240
375	Azn#75	Azerbaijan	Kungut Post, Sheki	AZ289	V. vinifera subps. sylvestris	0	0	235	253	288	290	183	189	368	368	247	249	151	151	249	249	149	149	206	210	239	263	171	193	137	137	228	234	257	263	174	180	139	139	78	80	178	208	238	240
376	Azn#75	Azerbaijan	Kungut Post, Sheki	AZ290	V. vinifera subps. sylvestris	0	0	253	253	290	290	189	189	368	368	245	247	149	151	249	249	0	0	206	214	245	245	165	171	133	153	234	234	263	263	196	196	139	139	78	80	178	208	248	248
377	Azn#75	Azerbaijan	Kungut Post, Sheki	AZ292	V. vinifera subps. sylvestris	0	0	235	253	290	290	189	195	352	358	239	247	149	151	249	249	157	157	206	210	245	259	167	171	137	141	234	236	257	263	180	180	139	151	78	80	0	0	0	0
378	Azn#75	Azerbaijan	Kungut Post, Sheki	AZ293	V. vinifera subps. sylvestris	0	0	253	275	290	294	183	185	346	368	243	247	151	151	249	249	149	157	206	214	239	263	193	193	143	153	234	240	257	263	182	196	0	0	78	80	170	178	238	248
379	Azn#75	Azerbaijan	Kungut Post, Sheki	AZ294	V. vinifera subps. sylvestris	0	0	235	253	290	290	189	189	358	364	247	247	151	151	241	249	157	157	206	214	235	263	171	171	135	153	234	236	257	263	180	182	0	0	80	80	166	170	248	254
380	Azn#75	Azerbaijan	Kungut Post, Sheki	AZ295	V. vinifera subps. sylvestris	0	0	235	235	290	316	185	189	354	368	247	247	149	151	249	249	149	157	206	214	235	263	171	171	137	143	234	236	263	263	174	196	139	177	78	78	186	208	248	254
381	Azn#75	Azerbaijan	Kungut Post, Sheki	AZ296	V. vinifera subps. sylvestris	0	0	235	235	290	308	183	189	344	368	247	247	151	151	249	249	149	157	210	210	245	259	165	171	141	153	234	234	257	263	180	180	139	139	78	80	206	208	248	248
382	Azn#75	Azerbaijan	Kungut Post, Sheki	AZ297	V. vinifera subps. sylvestris	302	312	253	253	290	316	185	193	352	368	243	249	151	151	249	255	155	157	210	214	263	263	167	171	135	137	234	236	257	263	196	196	0	0	78	84	178	208	238	238
383	Azn#75	Azerbaijan	Kungut Post, Sheki	AZ298	V. vinifera subps. sylvestris	302	314	235	235	290	316	189	189	358	364	247	247	151	151	241	249	149	157	206	214	263	267	171	171	135	137	234	236	257	263	182	196	139	177	78	78	166	208	238	238
384	Azn#75	Azerbaijan	Kungut Post, Sheki	AZ300	V. vinifera subps. sylvestris	302	302	253	275	290	294	183	189	354	368	247	249	149	151	249	249	0	0	214	214	235	245	165	193	135	153	228	234	257	263	182	196	139	155	78	80	170	178	248	266
385	Azn#75	Azerbaijan	Kungut Post, Sheki	AZ301	V. vinifera subps. sylvestris	302	302	235	253	290	290	185	185	358	368	247	247	151	151	249	249	0	0	214	214	235	245	167	171	137	153	228	234	263	263	184	196	139	139	78	78	178	208	240	248
386	Azn#75	Azerbaijan	Kungut Post, Sheki	AZ303	V. vinifera subps. sylvestris	0	0	253	275	290	294	183	185	354	358	247	247	151	151	249	249	149	149	206	214	239	245	167	193	133	153	224	234	257	263	180	180	139	155	80	82	170	178	248	266
387	Azn#75	Azerbaijan	Kungut Post, Sheki	AZ304	V. vinifera subps. sylvestris	302	302	235	253	290	308	189	191	368	368	247	249	151	151	249	249	149	157	206	214	245	259	165	165	141	153	234	234	257	263	196	196	139	159	78	78	170	208	248	248
388	Azn#75	Azerbaijan	Kungut Post, Sheki	AZ305	V. vinifera subps. sylvestris	302	302	253	253	290	290	183	189	358	368	247	249	151	151	249	249	149	149	210	214	239	245	165	165	133	137	224	234	257	263	174	196	139	155	78	78	170	206	248	266
389	Azn#75	Azerbaijan	Kungut Post, Sheki	AZ307	V. vinifera subps. sylvestris	302	302	235	275	290	294	183	189	358	368	247	249	151	151	249	249	0	0	214	214	245	263	165	165	0	0	228	234	257	263	180	196	139	155	80	82	178	208	238	240
390	Azn#75	Azerbaijan	Kungut Post, Sheki	AZ308	V. vinifera subps. sylvestris	302	302	253	253	290	294	185	189	364	368	245	247	151	151	249	249	149	149	210	214	235	245	193	193	141	153	232	234	257	263	174	180	139	139	80	84	170	178	238	248
391	Azn#75	Azerbaijan	Kungut Post, Sheki	AZ309	V. vinifera subps. sylvestris	0	0	235	253	290	316	189	189	354	368	247	249	151	151	241	249	149	157	206	214	235	245	193	193	135	153	0	0	263	263	180	182	139	177	78	78	166	208	248	254
392	Azn#146	Azerbaijan	Nabran Coastal Area	AZ310	V. vinifera subps. sylvestris	0	0	235	253	288	308	189	189	358	364	243	247	149	149	249	249	0	0	206	208	239	243	165	197	141	145	228	230	257	263	184	184	139	165	80	80	172	178	238	248
393	Azn#146	Azerbaijan	Nabran Coastal Area	AZ311	V. vinifera subps. sylvestris	0	0	235	253	290	308	189	189	354	358	247	247	149	149	241	249	149	157	206	210	239	263	165	197	137	143	228	230	263	267	184	184	139	165	80	80	178	180	238	254
394	Azn#146	Azerbaijan	Nabran Coastal Area	AZ313	V. vinifera subps. sylvestris	0	0	235	239	288	288	189	189	364	368	247	251	149	149	247	247	0	0	206	210	239	263	167	197	141	153	234	234	263	263	184	190	139	165	80	80	178	182	248	248
395	Azn#146	Azerbaijan	Nabran Coastal Area	AZ314	V. vinifera subps. sylvestris	314	318	239	269	290	290	175	189	364	368	243	247	149	149	241	255	0	0	208	208	235	239	0	0	133	137	234	234	257	263	180	184	163	165	80	80	178	182	238	238
396	Azn#146	Azerbaijan	Nabran Coastal Area	AZ315	V. vinifera subps. sylvestris	0	0	235	253	288	308	189	189	354	358	247	247	149	149	241	249	0	0	210	214	239	263	165	197	137	143	228	234	257	263	174	184	139	139	80	80	178	180	238	254
397	Azn#146	Azerbaijan	Nabran Coastal Area	AZ317	V. vinifera subps. sylvestris	302	302	239	253	290	308	189	189	358	364	247	247	149	149	241	249	0	0	210	214	239	243	183	197	141	143	230	234	263	267	184	190	139	139	80	80	178	180	248	254
398	Azn#146	Azerbaijan	Nabran Coastal Area	AZ318	V. vinifera subps. sylvestris	0	0	239	257	288	288	189	189	364	364	243	257	149	151	249	249	0	0	206	208	235	263	167	197	133	137	234	236	257	263	180	190	139	151	80	80	178	178	238	238
399	Azn#146	Azerbaijan	Nabran Coastal Area	AZ319	V. vinifera subps. sylvestris	0	0	239	253	288	308	189	189	358	364	243	247	149	149	241	249	0	0	206	210	239	239	165	197	137	143	228	230	263	267	184	184	139	139	80	80	178	180	238	254
400	Azn#146	Azerbaijan	Nabran Coastal Area	AZ320	V. vinifera subps. sylvestris	0	0	235	253	288	288	189	189	364	364	247	247	149	149	249	249	0	0	208	214	239	263	183	197	137	145	228	228	263	267	184	184	0	0	80	80	178	180	238	238
401	Azn#146	Azerbaijan	Nabran Coastal Area	AZ321	V. vinifera subps. sylvestris	302	314	235	253	288	290	189	189	354	358	247	247	149	149	241	249	147	157	206	208	239	243	183	197	141	145	228	228	257	263	184	190	139	139	80	80	172	178	238	248
402	Azn#146	Azerbaijan	Nabran Coastal Area	AZ322	V. vinifera subps. sylvestris	302	318	235	235	290	290	189	189	364	368	243	247	149	149	241	241	157	177	206	210	239	239	165	197	137	153	228	228	257	263	174	184	139	163	80	80	178	178	238	238
403	Azn#146	Azerbaijan	Nabran Coastal Area	AZ323	V. vinifera subps. sylvestris	302	314	0	0	290	308	189	189	364	364	243	247	149	149	249	249	147	177	206	208	239	263	165	197	137	143	228	230	257	263	184	184	139	165	80	80	178	180	238	254
404	Azn#146	Azerbaijan	Nabran Coastal Area	AZ324	V. vinifera subps. sylvestris	314	328	239	269	288	294	189	189	364	364	247	261	149	149	241	247	149	157	208	214	263	263	165	197	137	141	232	234	263	263	190	190	139	139	80	80	178	182	238	266
405	Azn#146	Azerbaijan	Nabran Coastal Area	AZ325	V. vinifera subps. sylvestris	314	314	235	235	290	290	189	195	354	354	239	243	149	149	241	255	159	177	206	208	239	245	183	197	137	137	228	234	263	263	184	190	139	151	78	80	178	202	238	240
406	Azn#146	Azerbaijan	Nabran Coastal Area	AZ326	V. vinifera subps. sylvestris	302	310	239	253	288	308	189	189	354	358	243	247	149	149	241	249	149	177	208	214	239	239	183	197	141	143	230	234	257	263	174	184	139	139	80	80	172	178	238	254
407	Azn#146	Azerbaijan	Nabran Coastal Area	AZ327	V. vinifera subps. sylvestris	310	314	235	253	288	308	0	0	358	364	243	247	149	149	241	249	147	149	206	208	239	263	165	183	137	143	230	234	263	267	174	184	139	139	80	80	172	178	238	254
408	Azn#146	Azerbaijan	Nabran Coastal Area	AZ328	V. vinifera subps. sylvestris	0	0	235	253	288	308	189	189	354	358	247	247	149	149	241	249	147	149	206	210	239	263	165	197	137	143	230	234	263	267	174	184	139	139	80	80	172	178	238	254
409	Azn#146	Azerbaijan	Nabran Coastal Area	AZ329	V. vinifera subps. sylvestris	0	0	239	253	288	308	189	189	358	364	243	247	149	149	241	249	147	157	210	214	239	239	165	197	141	143	228	234	263	267	184	190	139	165	80	80	178	180	248	254
410	Azn#146	Azerbaijan	Nabran Coastal Area	AZ330	V. vinifera subps. sylvestris	0	0	239	269	288	288	175	189	364	368	243	247	149	149	247	247	149	177	208	210	239	245	167	197	133	137	228	228	257	263	174	190	163	165	80	80	178	186	238	248
411	Azn#146	Azerbaijan	Nabran Coastal Area	AZ331	V. vinifera subps. sylvestris	314	314	235	253	288	288	189	189	358	364	247	247	149	149	249	249	147	177	210	214	243	263	165	197	141	143	228	228	257	263	174	184	139	139	80	80	178	180	248	254
412	Azn#146	Azerbaijan	Nabran Coastal Area	AZ332	V. vinifera subps. sylvestris	314	314	235	253	288	288	189	189	358	364	0	0	149	149	249	249	147	177	210	214	243	263	165	197	141	143	228	228	257	263	174	184	139	139	80	80	178	180	248	254
413	Azn#146	Azerbaijan	Nabran Coastal Area	AZ333	V. vinifera subps. sylvestris	0	0	239	253	288	290	189	189	364	364	247	247	149	149	0	0	149	177	210	214	239	263	165	197	137	145	230	234	263	267	184	190	139	165	80	80	172	178	238	238
414	Azn#146	Azerbaijan	Nabran Coastal Area	AZ334	V. vinifera subps. sylvestris	0	0	235	253	288	308	189	189	364	364	243	247	149	149	241	249	147	157	208	214	239	263	183	197	141	145	230	234	263	267	184	190	139	165	80	80	178	180	238	248
415	Azn#146	Azerbaijan	Nabran Coastal Area	AZ335	V. vinifera subps. sylvestris	0	0	235	253	288	308	0	0	358	364	247	247	149	149	249	249	147	177	210	214	239	263	183	197	137	145	228	230	263	267	174	190	139	165	80	80	178	180	238	238
416	Azn#146	Azerbaijan	Nabran Coastal Area	AZ336	V. vinifera subps. sylvestris	0	0	239	253	288	308	189	189	358	364	247	247	149	149	249	249	149	177	208	214	239	263	183	197	137	145	228	234	257	263	184	184	139	165	80	80	172	178	238	238
417	Azn#146	Azerbaijan	Nabran Coastal Area	AZ337	V. vinifera subps. sylvestris	302	314	235	235	290	290	189	195	364	368	247	247	149	151	247	255	149	177	206	210	245	263	183	197	137	137	228	228	263	263	184	190	151	165	80	80	178	178	240	248
418	Azn#146	Azerbaijan	Nabran Coastal Area	AZ338	V. vinifera subps. sylvestris	302	314	235	263	288	290	0	0	354	368	247	249	149	149	241	249	149	157	208	208	239	239	167	197	137	153	234	236	263	267	180	190	139	139	80	80	178	182	238	238
419	Azn#146	Azerbaijan	Nabran Coastal Area	AZ339	V. vinifera subps. sylvestris	302	318	235	269	290	290	189	195	354	368	243	247	149	149	247	255	149	157	208	210	245	263	167	197	133	141	234	234	263	263	180	184	139	163	78	80	178	186	248	248
420	Azn#146	Azerbaijan	Nabran Coastal Area	AZ341	V. vinifera subps. sylvestris	302	310	235	269	0	0	0	0	354	368	247	261	149	149	241	247	157	177	208	210	235	263	167	197	137	141	232	234	263	263	180	184	139	165	78	80	178	182	238	248
421	Azn#146	Azerbaijan	Nabran Coastal Area	AZ343	V. vinifera subps. sylvestris	314	314	235	253	0	0	189	195	364	368	243	243	149	149	247	247	149	157	208	208	239	245	167	197	133	137	234	234	257	263	174	190	163	165	78	80	178	186	248	248
422	Azn#146	Azerbaijan	Nabran Coastal Area	AZ344	V. vinifera subps. sylvestris	0	0	235	253	290	290	189	195	354	368	247	247	149	149	247	247	149	177	208	208	235	263	167	197	133	141	228	234	263	263	180	190	139	165	80	80	178	186	238	248
423	Azn#146	Azerbaijan	Nabran Coastal Area	AZ345	V. vinifera subps. sylvestris	310	314	235	253	0	0	189	189	354	358	243	247	149	149	241	249	149	157	206	208	239	239	165	197	141	143	228	230	263	267	184	190	139	139	80	80	178	180	238	254
424	Azn#146	Azerbaijan	Nabran Coastal Area	AZ346	V. vinifera subps. sylvestris	0	0	239	253	0	0	0	0	354	364	243	247	149	149	249	249	149	177	206	208	239	239	183	197	137	145	228	234	257	263	184	184	139	139	80	80	178	180	238	238
425	Azn#146	Azerbaijan	Nabran Coastal Area	AZ348	V. vinifera subps. sylvestris	0	0	239	253	0	0	189	195	364	368	247	247	149	149	241	255	149	157	208	210	245	263	167	197	133	137	234	234	263	263	180	184	139	163	78	80	178	182	238	248
426	Azn#146	Azerbaijan	Nabran Coastal Area	AZ349	V. vinifera subps. sylvestris	302	314	239	257	0	0	189	189	364	364	247	257	149	149	241	249	157	159	206	210	239	263	167	197	133	141	228	234	257	263	180	184	139	151	80	80	178	178	238	248
427	Azn#146	Azerbaijan	Nabran Coastal Area	AZ350	V. vinifera subps. sylvestris	302	314	239	253	288	288	189	189	0	0	243	247	149	149	249	249	149	177	210	214	239	239	183	197	137	143	228	228	263	267	184	184	139	139	80	80	172	178	248	254
428	Azn#146	Azerbaijan	Nabran Coastal Area	AZ352	V. vinifera subps. sylvestris	0	0	239	253	288	288	189	189	354	364	243	247	149	149	249	249	147	177	208	214	243	263	165	197	141	143	230	234	257	263	184	184	139	139	80	80	172	178	248	254
429	Azn#146	Azerbaijan	Nabran Coastal Area	AZ355	V. vinifera subps. sylvestris	314	314	235	235	288	290	189	189	354	368	239	243	149	149	247	247	149	157	206	208	239	263	167	197	137	153	228	236	263	263	190	190	163	165	80	80	178	182	248	248
430	Azn#146	Azerbaijan	Nabran Coastal Area	AZ357	V. vinifera subps. sylvestris	302	318	235	253	288	290	189	195	364	368	247	247	149	149	241	255	149	177	208	210	235	263	167	197	133	141	228	234	263	263	180	190	139	139	80	80	178	182	248	248
431	Azn#146	Azerbaijan	Nabran Coastal Area	AZ358	V. vinifera subps. sylvestris	302	314	239	253	288	288	189	189	354	364	0	0	149	149	249	249	149	157	206	208	239	239	165	197	137	145	228	230	263	267	174	184	139	139	80	80	172	178	238	238
432	Azn#146	Azerbaijan	Nabran Coastal Area	AZ359	V. vinifera subps. sylvestris	0	0	239	253	290	308	189	189	358	364	0	0	149	149	241	249	149	177	208	214	243	263	183	197	137	145	228	228	257	263	184	184	139	165	80	80	178	180	238	248
433	Azn#43	Azerbaijan	Gara Nohur, Ismayilli Dist	AZ361	V. vinifera subps. sylvestris	0	0	235	247	294	316	183	195	354	368	247	249	149	151	249	249	0	0	206	214	239	259	167	197	133	141	234	240	263	263	184	196	139	167	80	80	174	206	250	254
434	Azn#43	Azerbaijan	Gara Nohur, Ismayilli Dist	AZ363	V. vinifera subps. sylvestris	0	0	247	263	290	290	189	189	354	364	247	249	149	151	241	255	155	159	206	206	235	245	167	197	141	143	228	240	257	257	184	184	165	167	0	0	178	178	238	266
435	Azn#43	Azerbaijan	Gara Nohur, Ismayilli Dist	AZ364	V. vinifera subps. sylvestris	302	318	235	247	288	294	189	191	354	368	0	0	149	149	241	255	155	177	206	214	239	263	173	197	143	143	236	240	257	263	180	184	155	163	80	80	172	178	266	266
436	Azn#43	Azerbaijan	Gara Nohur, Ismayilli Dist	AZ365	V. vinifera subps. sylvestris	0	0	235	247	290	290	183	189	372	372	0	0	149	151	247	255	149	155	206	206	235	239	187	197	141	141	240	240	257	263	174	180	155	155	78	80	174	174	238	254
437	Azn#43	Azerbaijan	Gara Nohur, Ismayilli Dist	AZ366	V. vinifera subps. sylvestris	314	318	233	247	288	294	189	189	368	372	0	0	149	151	255	255	149	157	206	214	235	243	177	197	137	143	240	240	263	263	174	184	139	167	80	80	174	202	266	266
438	Azn#43	Azerbaijan	Gara Nohur, Ismayilli Dist	AZ368	V. vinifera subps. sylvestris	0	0	235	247	290	294	0	0	368	372	0	0	149	151	249	249	147	149	206	210	239	239	167	197	141	153	234	240	257	263	184	196	167	167	84	84	178	178	238	254
439	Azn#43	Azerbaijan	Gara Nohur, Ismayilli Dist	AZ369	V. vinifera subps. sylvestris	302	318	233	247	290	294	189	189	354	364	0	0	149	151	255	255	149	149	206	214	239	239	167	167	143	153	236	240	257	263	182	184	139	167	78	80	174	178	254	266
440	Azn#43	Azerbaijan	Gara Nohur, Ismayilli Dist	AZ370	V. vinifera subps. sylvestris	314	328	247	275	294	294	183	191	358	372	247	257	149	149	249	255	149	157	206	206	235	263	197	197	141	141	236	240	257	257	184	196	155	163	78	84	178	178	248	254
441	Azn#43	Azerbaijan	Gara Nohur, Ismayilli Dist	AZ371	V. vinifera subps. sylvestris	302	314	235	247	290	290	189	189	358	372	247	247	149	151	249	249	149	155	206	208	235	235	167	167	141	143	236	240	263	263	174	196	163	167	78	84	174	178	248	266
442	Azn#43	Azerbaijan	Gara Nohur, Ismayilli Dist	AZ373	V. vinifera subps. sylvestris	302	314	247	247	290	294	189	189	354	364	0	0	149	149	241	249	147	155	206	210	239	239	167	197	141	153	234	240	263	263	184	196	167	177	80	80	174	202	238	254
443	Azn#43	Azerbaijan	Gara Nohur, Ismayilli Dist	AZ374	V. vinifera subps. sylvestris	0	0	247	247	0	0	179	183	368	372	245	247	151	151	241	249	147	149	206	210	235	239	197	197	141	153	240	246	257	263	184	196	167	167	80	80	174	178	238	254
444	Azn#43	Azerbaijan	Gara Nohur, Ismayilli Dist	AZ375	V. vinifera subps. sylvestris	0	0	247	263	0	0	183	185	354	372	0	0	151	151	241	249	149	155	206	214	235	239	167	173	141	153	236	240	257	263	184	196	139	167	78	84	174	178	238	254
445	GZ001	Croatia	Hutovo Blato, NE 43° 03' 498, E 017° 45' 363	CROATIA1	V. vinifera subps. sylvestris	314	314	227	227	288	288	189	189	354	354	255	255	149	149	247	247	149	167	210	216	267	267	165	165	133	141	232	232	259	259	184	188	149	149	80	80	172	178	248	266
446	GZ002	Croatia	Cerovica, N 42° 58.727, E 017° 47.697	CROATIA2	V. vinifera subps. sylvestris	314	314	235	235	290	290	179	191	354	354	239	239	149	157	247	247	159	161	210	212	249	263	167	167	141	151	228	228	263	263	184	198	149	163	78	78	172	178	248	268
447	GZ003	Croatia	Cerovica_ckrvqli List	CROATIA3	V. vinifera subps. sylvestris	314	314	235	235	288	290	189	191	356	364	239	255	157	157	247	247	149	161	210	214	263	267	167	193	141	141	228	240	259	263	184	198	163	163	78	78	172	178	266	266
448	GZ004	Croatia	Cerovica_2	CROATIA4	V. vinifera subps. sylvestris	314	314	235	235	290	290	179	191	0	0	239	239	149	157	247	247	159	161	0	0	249	263	167	167	141	151	228	228	263	263	184	198	149	163	78	78	172	178	248	268
449	GZ005	Croatia	Cerovica_3	CROATIA5	V. vinifera subps. sylvestris	0	0	0	0	0	0	179	191	0	0	239	239	149	157	247	247	159	161	210	212	0	0	167	167	141	151	228	228	263	263	184	198	149	163	78	78	172	178	248	268
450	GZ006	Croatia	Duq_01_02	CROATIA6	V. vinifera subps. sylvestris	312	322	233	247	288	294	191	195	354	372	249	255	149	151	247	247	159	167	206	206	249	249	173	173	145	151	228	232	263	263	176	182	149	165	78	78	166	178	240	266
451	GZ008	Croatia	Du_Klapavci_02	CROATIA8	V. vinifera subps. sylvestris	316	322	227	245	288	294	181	181	354	372	251	255	151	151	241	247	155	173	204	210	249	249	183	183	151	151	232	234	263	263	190	196	163	165	80	84	188	188	262	262
452	GZ010	Croatia	NE 06_04a	CROATIA10	V. vinifera subps. sylvestris	302	314	235	235	288	288	179	191	356	364	239	255	157	157	247	247	149	161	212	212	257	263	165	167	0	0	232	240	263	263	178	198	149	149	78	78	174	178	254	266
453	GZ011	Croatia	NE 06_03a	CROATIA11	V. vinifera subps. sylvestris	312	314	235	235	288	290	189	189	354	372	239	251	149	157	247	247	157	161	204	212	239	263	165	167	133	151	228	228	259	263	196	196	163	165	78	78	178	178	248	254
454	GZ030	Croatia	NE 01_05a	CROATIA30	V. vinifera subps. sylvestris	314	314	235	235	288	290	189	189	354	364	239	239	147	157	247	249	149	161	210	210	239	263	167	167	133	151	228	232	259	263	188	192	149	149	78	80	170	172	248	256
455	GZ031	Croatia	NE 01_04a	CROATIA31	V. vinifera subps. sylvestris	320	320	215	231	278	286	213	217	364	364	239	255	149	155	219	219	145	157	202	204	0	0	167	181	139	145	265	265	253	253	204	204	145	165	80	80	172	194	238	250
456	GZ032	Croatia	NE 01_03a	CROATIA32	V. vinifera subps. sylvestris	310	320	215	243	278	286	207	207	364	364	239	255	149	149	219	219	157	157	202	206	251	261	171	187	141	145	252	265	253	253	204	204	145	165	80	80	149	168	236	238
457	GZ033	Croatia	NE 01_01a	CROATIA33	V. vinifera subps. sylvestris	310	320	215	243	278	286	207	213	364	386	257	263	149	155	219	219	149	157	202	206	0	0	167	171	141	145	252	265	253	263	178	200	145	165	80	80	172	194	236	252
458	GZ034	Croatia	NE 01_02a	CROATIA34	V. vinifera subps. sylvestris	310	320	215	243	278	298	213	217	364	386	0	0	149	149	219	219	157	157	202	206	261	265	167	181	0	0	252	252	253	253	200	200	145	165	80	80	194	194	236	252
459	GZ035	Croatia	KRKA 01_01a	CROATIA35	V. vinifera subps. sylvestris	314	316	235	257	294	294	189	207	360	364	241	263	149	149	241	247	149	157	202	210	231	249	167	181	133	155	228	265	263	263	188	190	149	165	80	84	178	186	238	254
460	GZ036	Croatia	KRKA 01_02a	CROATIA36	V. vinifera subps. sylvestris	314	320	235	257	288	298	179	185	354	364	263	271	149	157	241	247	153	157	206	210	249	257	167	169	133	143	232	240	263	263	176	178	165	165	82	84	172	182	0	0
461	GZ037	Croatia	KRKA 01_03a	CROATIA37	V. vinifera subps. sylvestris	318	318	233	257	290	294	179	185	346	346	255	257	149	149	247	249	167	167	206	206	239	245	173	173	151	151	226	232	263	263	178	178	165	177	78	80	172	184	240	240
462	GZ038	Croatia	KRKA_02_01a	CROATIA38	V. vinifera subps. sylvestris	312	328	235	235	290	294	189	189	360	372	239	251	149	149	247	247	167	167	204	210	239	257	173	183	133	143	232	232	261	265	184	184	163	179	80	84	172	182	238	254
463	GZ039	Croatia	KRKA 01_04a	CROATIA39	V. vinifera subps. sylvestris	302	302	235	263	290	294	189	191	364	364	239	261	149	151	247	247	149	149	206	214	263	263	169	177	151	151	228	240	263	263	180	190	163	165	78	78	178	178	248	254
464	GZ040	Croatia	KRKA 01_05a	CROATIA40	V. vinifera subps. sylvestris	322	324	247	263	290	306	179	211	360	364	261	263	141	149	219	241	149	149	206	206	231	249	171	191	133	151	228	240	263	263	180	188	163	177	80	80	172	178	238	254
465	GZ042	Croatia	KRKA 02_03a	CROATIA42	V. vinifera subps. sylvestris	0	0	255	267	288	288	179	181	358	364	239	255	149	149	247	247	149	159	210	216	263	265	165	167	133	151	228	232	263	263	180	192	149	149	78	84	172	172	240	248
466	GZ043	Croatia	KRKA 02_04a	CROATIA43	V. vinifera subps. sylvestris	0	0	255	267	288	288	179	181	358	364	239	255	149	149	247	247	149	159	210	216	263	265	165	167	133	151	228	232	263	263	180	192	149	149	78	84	172	188	240	248
467	GZ044	Croatia	KRKA 02_05	CROATIA44	V. vinifera subps. sylvestris	314	314	235	235	294	294	189	195	364	364	255	261	149	149	247	247	149	157	210	210	249	263	165	165	133	133	232	232	263	263	176	198	163	163	78	78	172	182	240	254
468	GZ045	Croatia	KRKA 02_06	CROATIA45	V. vinifera subps. sylvestris	0	0	235	257	294	306	189	189	354	364	249	249	0	0	247	247	149	149	210	216	239	247	167	193	133	151	240	240	263	263	184	184	163	167	78	80	172	202	254	254
469	GZ046	Croatia	KRKA 02_07a	CROATIA46	V. vinifera subps. sylvestris	314	318	235	243	288	290	185	189	364	364	239	239	147	151	247	249	149	157	210	216	247	253	183	183	143	151	228	232	263	270	192	192	163	175	78	78	172	178	248	254
470	GZ047	Croatia	KRKA 02_08	CROATIA47	V. vinifera subps. sylvestris	302	312	235	267	290	294	189	189	364	364	251	255	149	157	241	247	149	149	204	210	247	257	165	171	143	155	238	240	263	263	180	196	165	167	78	84	172	182	254	254
471	GZ048	Croatia	KRKA 03_01a	CROATIA48	V. vinifera subps. sylvestris	0	0	233	263	290	294	185	189	364	368	239	255	149	149	247	247	149	149	210	210	257	263	167	183	133	151	228	232	263	263	184	194	163	167	84	84	172	172	240	248
472	GZ049	Croatia	KRKA 03_02a	CROATIA49	V. vinifera subps. sylvestris	314	318	257	257	288	290	185	189	354	368	239	261	151	157	247	247	157	167	206	210	239	257	165	167	133	139	226	232	263	263	192	194	165	167	78	78	166	182	238	240
473	GZ050	Croatia	KRKA 03_03a	CROATIA50	V. vinifera subps. sylvestris	302	306	251	257	284	290	185	207	350	360	249	249	149	172	226	247	153	157	204	210	257	261	173	193	137	151	222	267	253	263	184	184	145	163	78	80	172	172	236	248
474	GZ051	Croatia	KRKA 03_04a	CROATIA51	V. vinifera subps. sylvestris	314	328	257	257	290	290	185	189	360	360	251	271	149	155	241	247	149	157	210	210	247	257	167	193	133	151	228	232	263	263	184	184	149	163	78	78	172	178	238	248
475	GZ052	Croatia	KRKA 03_05a	CROATIA52	V. vinifera subps. sylvestris	314	322	255	263	288	288	185	185	364	368	239	251	149	149	247	255	149	167	210	212	257	263	167	183	139	139	228	232	263	263	184	198	163	179	80	80	172	172	248	248
476	GZ053	Croatia	KRKA 04_01a	CROATIA53	V. vinifera subps. sylvestris	314	324	243	257	290	298	189	203	324	360	251	251	141	149	219	241	147	165	202	206	231	249	181	181	133	145	226	232	263	263	188	200	145	177	78	78	186	186	238	238
477	GZ054	Croatia	KRKA 04_02	CROATIA54	V. vinifera subps. sylvestris	314	324	243	257	290	298	189	203	324	360	251	251	141	149	219	241	147	165	202	206	231	249	181	181	133	145	226	232	263	263	188	200	145	177	78	78	186	186	238	238
478	GZ055	Croatia	KRKA 04_03	CROATIA55	V. vinifera subps. sylvestris	314	324	243	257	290	298	189	203	324	360	251	251	141	149	219	241	147	165	202	206	231	249	181	181	133	145	226	232	263	263	188	200	145	177	78	78	186	186	238	238
479	GZ056	Croatia	KRKA 04_04a	CROATIA56	V. vinifera subps. sylvestris	314	322	247	247	288	294	179	189	354	368	249	263	149	149	219	247	167	167	206	216	239	247	169	171	0	0	0	0	263	263	184	190	145	165	78	84	166	172	238	238
480	GZ057	Croatia	KRKA 04_05	CROATIA57	V. vinifera subps. sylvestris	0	0	235	243	290	290	181	189	364	368	239	239	151	155	249	255	149	149	210	210	249	263	167	167	147	155	228	228	263	265	176	194	163	173	78	78	178	202	248	254
481	GZ058	Croatia	KRKA 04_06a	CROATIA58	V. vinifera subps. sylvestris	0	0	235	243	290	290	181	189	364	368	239	239	151	155	249	255	149	149	210	210	249	263	167	167	147	155	228	228	263	265	176	194	163	173	78	78	178	202	248	254
482	GZ059	Croatia	KRKA 05_01a	CROATIA59	V. vinifera subps. sylvestris	0	0	235	247	290	298	179	181	354	364	251	261	149	155	247	249	149	165	206	210	249	253	165	181	141	143	226	232	263	263	174	178	163	165	78	84	172	172	238	238
483	SP1	Spain		AIRÉN	V. vinifera subps. sativa	318	318	233	243	290	290	181	193	348	360	251	271	149	151	241	263	157	159	206	210	243	253	183	183	143	147	226	234	263	263	188	188	165	165	80	84	172	186	254	254
484	SP2	Spain		ALARIJE	V. vinifera subps. sativa	318	318	233	257	290	290	185	193	360	362	255	271	151	151	241	247	157	173	208	216	239	239	183	187	143	147	236	236	261	263	174	188	165	167	80	84	168	186	240	254
485	SP3	Spain		ALBARIÑO	V. vinifera subps. sativa	304	318	233	235	288	290	189	189	360	360	239	271	151	157	247	247	159	159	210	210	239	239	167	171	135	153	222	232	263	263	178	194	163	167	78	78	172	206	238	254
486	SP4	Spain		ALBILLO ALBACETE	V. vinifera subps. sativa	318	318	257	257	290	290	181	185	354	360	251	251	151	151	247	251	155	157	206	212	239	239	165	165	133	143	236	240	263	263	174	188	163	167	78	84	168	186	240	254
487	SP5	Spain		ALBILLO MADRID	V. vinifera subps. sativa	318	324	243	243	290	294	185	189	358	360	251	271	149	151	241	253	159	173	206	208	233	239	183	187	135	157	228	228	257	257	190	192	165	167	80	84	168	172	238	238
488	SP6	Spain		ALBILLO MAYOR	V. vinifera subps. sativa	318	318	233	257	290	290	183	193	364	372	251	271	149	149	245	251	167	167	212	216	239	253	165	183	143	147	232	236	257	261	174	178	139	165	80	80	168	182	240	254
489	SP7	Spain		ALBILLO REAL	V. vinifera subps. sativa	318	318	257	257	290	290	179	181	354	360	251	271	149	151	247	251	155	159	206	212	239	243	187	187	143	159	234	236	263	263	174	188	163	167	84	84	186	186	248	254
490	SP8	Spain		ALCAÑON	V. vinifera subps. sativa	316	324	233	243	290	308	181	193	354	368	239	271	151	151	247	247	159	163	206	208	239	239	171	187	133	147	234	238	263	263	174	190	165	165	80	84	178	186	240	254
491	SP9	Spain		ALLARÉN	V. vinifera subps. sativa	304	324	235	257	288	290	189	193	360	372	255	271	151	157	247	253	157	159	210	210	239	257	165	187	143	147	238	240	263	263	178	188	167	167	80	84	178	186	240	254
492	SP10	Spain		BAGA	V. vinifera subps. sativa	314	318	217	233	288	288	189	191	360	368	249	271	149	157	247	253	149	149	210	216	247	249	165	165	135	157	226	228	257	263	182	192	165	167	78	84	166	182	240	254
493	SP11	Spain		BARRADOS DAS MOSCAS	V. vinifera subps. sativa	318	324	257	257	288	290	179	185	368	368	251	271	151	151	241	247	157	159	210	210	239	263	165	187	133	147	226	240	263	263	188	188	165	165	80	84	168	178	238	240
494	SP12	Spain		BATISTA	V. vinifera subps. sativa	318	318	247	257	288	294	179	189	360	372	251	271	149	151	247	253	159	159	206	210	239	253	165	181	143	153	232	238	263	263	178	186	163	167	78	84	172	206	248	254
495	SP13	Spain		BENEDICTO	V. vinifera subps. sativa	324	328	235	257	290	294	183	185	360	372	249	255	151	151	247	247	155	157	206	214	239	239	165	171	137	147	226	236	263	263	174	194	165	165	80	84	182	206	240	254
496	SP14	Spain		BERMEJUELA	V. vinifera subps. sativa	304	318	235	263	288	308	179	185	0	0	251	271	147	151	241	247	157	159	208	214	239	243	167	191	133	147	232	236	263	263	174	188	165	167	78	80	168	170	238	240
497	SP15	Spain		BLANQUILIÑA	V. vinifera subps. sativa	316	318	235	253	288	308	179	189	348	360	255	271	149	151	247	247	159	159	206	210	239	243	171	181	133	153	232	232	263	263	178	188	163	165	84	84	172	172	240	248
498	SP16	Spain		BOBAL	V. vinifera subps. sativa	324	324	259	259	290	294	181	189	354	358	249	271	149	151	241	241	159	159	206	208	239	243	183	187	147	149	228	234	263	263	174	184	165	167	78	80	172	182	240	266
499	SP17	Spain		BOCALILLA	V. vinifera subps. sativa	316	316	243	243	290	294	189	193	358	360	255	255	149	151	241	253	149	159	206	206	249	249	165	183	133	135	228	232	257	263	182	190	165	167	78	84	168	186	240	254
500	SP18	Spain		BRUJIDERA	V. vinifera subps. sativa	316	318	243	253	290	290	183	193	354	360	239	251	149	151	241	247	155	159	206	208	239	243	183	187	143	147	228	232	257	263	174	190	165	167	80	84	174	182	240	254
501	SP19	Spain		CAGARRIZO	V. vinifera subps. sativa	316	318	235	257	288	290	185	189	354	368	239	271	151	157	247	247	159	159	206	210	243	247	171	183	133	153	232	240	263	263	174	178	163	165	80	84	178	188	240	248
502	SP20	Spain		CAIÑO BLANCO	V. vinifera subps. sativa	304	316	233	235	290	294	181	189	360	364	239	239	151	157	247	247	159	159	204	210	239	263	167	171	143	153	222	226	263	263	178	182	167	167	78	78	172	178	254	254
503	SP21	Spain		CAIÑO LONGO	V. vinifera subps. sativa	304	318	233	257	288	294	185	189	356	360	239	255	151	151	241	247	163	173	206	214	239	239	169	171	133	153	222	226	259	263	186	190	163	165	78	84	172	178	238	248
504	SP22	Spain		CAIÑO TINTO	V. vinifera subps. sativa	314	316	235	257	290	294	181	185	356	364	239	251	149	151	241	247	161	161	204	206	239	239	171	171	133	135	232	238	263	263	188	188	163	167	78	84	172	172	238	258
505	SP23	Spain		CALLET	V. vinifera subps. sativa	316	318	235	257	290	290	181	189	368	372	239	239	149	157	253	253	157	159	210	216	239	249	165	187	133	143	236	240	257	263	188	190	165	165	80	84	174	186	240	254
506	SP24	Spain		CAÑORROYO	V. vinifera subps. sativa	318	318	257	257	290	290	183	193	358	358	251	271	149	151	241	251	155	159	216	216	239	239	165	183	147	159	236	240	263	263	174	188	163	167	78	80	168	186	240	248
507	SP25	Spain		CARRASQUÍN	V. vinifera subps. sativa	304	302	235	247	288	290	179	189	360	372	239	255	149	151	247	253	159	159	206	210	239	257	169	171	143	153	226	238	263	263	178	188	163	165	78	84	178	206	248	254
508	SP26	Spain		CASTELLANA BLANCA	V. vinifera subps. sativa	316	318	257	257	290	290	183	185	358	364	251	255	149	151	247	251	155	167	212	216	239	239	165	173	143	159	226	236	263	263	174	188	163	165	80	84	182	186	248	254
509	SP27	Spain		CIGÜENTE	V. vinifera subps. sativa	306	318	227	247	290	308	181	181	358	360	239	251	151	157	247	253	159	173	206	208	239	249	169	187	137	153	222	234	263	263	174	188	163	165	80	84	172	202	254	262
510	SP28	Spain		COLORAILLO	V. vinifera subps. sativa	316	324	253	257	290	290	183	183	360	364	249	251	149	149	241	245	155	167	208	212	239	239	171	187	143	147	228	236	257	263	176	190	163	165	80	80	178	182	240	254
511	SP29	Spain		CORAZÓN DE CABRITO	V. vinifera subps. sativa	316	318	233	257	290	308	181	185	368	372	261	271	149	151	247	247	157	173	206	208	239	239	183	187	133	147	234	238	263	263	174	186	165	165	80	82	168	172	240	240
512	SP30	Spain		CUATENDRA	V. vinifera subps. sativa	316	316	227	243	290	290	181	183	358	368	239	255	151	157	241	251	159	163	206	216	239	249	171	183	133	139	226	236	267	267	178	190	163	165	84	84	178	206	240	270
513	SP31	Spain		DERECHERO MUNIESA	V. vinifera subps. sativa	316	318	227	257	290	290	179	193	360	368	239	255	151	157	241	247	157	167	208	216	239	249	187	187	143	153	226	234	263	263	174	178	165	165	84	84	172	186	254	262
514	SP32	Spain		DORADILLA	V. vinifera subps. sativa	316	318	247	247	294	308	181	185	354	362	251	251	149	149	247	253	173	173	206	206	239	243	167	187	143	147	236	238	263	263	174	190	165	165	80	84	172	186	240	254
515	SP33	Spain		EPERO GALL	V. vinifera subps. sativa	316	318	257	257	290	290	179	181	360	368	239	271	151	157	241	247	159	167	206	208	243	249	187	187	133	147	226	234	263	263	174	178	165	167	84	84	178	186	240	240
516	SP34	Spain		ESCURSACH	V. vinifera subps. sativa	304	316	243	257	290	294	181	181	360	372	255	271	149	149	241	247	159	167	208	216	239	239	183	187	143	147	226	240	263	263	188	192	165	165	78	84	172	174	240	240
517	SP35	Spain		ESPADEIRO	V. vinifera subps. sativa	318	318	233	243	288	290	175	189	356	372	239	239	155	157	247	247	159	167	216	216	239	243	169	171	139	153	236	238	263	263	188	192	163	163	78	84	168	178	238	248
518	SP36	Spain		FERNANDELLA	V. vinifera subps. sativa	316	316	243	257	290	294	181	181	358	360	249	261	149	151	241	247	167	167	206	208	233	249	171	183	133	147	228	228	257	263	186	190	165	167	78	84	180	182	238	240
519	SP37	Spain		FERRÓN	V. vinifera subps. sativa	314	318	233	267	288	294	189	189	360	360	239	239	151	157	247	247	149	159	206	210	239	249	167	171	133	157	236	240	263	263	178	180	165	167	78	78	172	172	240	254
520	SP38	Spain		FOGONEU	V. vinifera subps. sativa	304	318	235	243	290	294	179	181	358	372	239	271	149	157	241	253	157	159	216	216	239	247	187	187	133	147	236	240	263	263	188	188	165	165	84	84	174	206	240	240
521	SP39	Spain		FORASTERA	V. vinifera subps. sativa	318	318	233	247	290	308	189	193	354	360	257	271	149	151	241	247	159	163	206	210	239	257	169	187	133	147	222	228	263	263	178	186	165	165	80	84	172	174	240	240
522	SP40	Spain		FORCALLAT TINTO(E05)	V. vinifera subps. sativa	306	324	227	257	290	290	181	181	354	368	239	255	151	157	241	241	159	161	208	216	239	243	183	187	133	147	222	234	263	263	174	178	165	167	84	84	168	178	240	254
523	SP41	Spain		FUMAT	V. vinifera subps. sativa	306	318	257	257	290	290	179	193	360	368	255	261	151	157	247	247	157	161	206	208	243	249	183	187	133	147	226	234	263	263	178	188	163	167	80	84	178	186	240	240
524	SP42	Spain		GABRIELA	V. vinifera subps. sativa	318	318	243	243	308	308	181	185	360	360	255	271	151	151	241	253	159	163	206	210	249	249	167	171	143	147	236	240	263	263	174	178	165	167	84	84	182	186	240	254
525	SP43	Spain		GARNACHA TINTA	V. vinifera subps. sativa	316	318	243	243	288	290	193	193	354	360	239	249	151	157	241	247	157	167	208	214	239	243	187	191	137	147	226	240	257	263	174	182	163	167	78	84	186	206	240	254
526	SP44	Spain		GARRIDO FINO	V. vinifera subps. sativa	310	318	243	257	290	308	193	193	360	372	261	271	151	151	247	263	159	159	208	210	239	249	183	187	133	133	228	236	263	263	188	188	165	167	80	82	172	202	240	240
527	SP45	Spain		GARRIDO MACHO	V. vinifera subps. sativa	318	318	233	243	290	290	181	193	348	372	255	271	151	151	253	263	159	173	208	210	249	249	183	187	133	147	236	236	263	263	174	188	165	165	80	80	172	202	240	240
528	SP46	Spain		GIRÓ	V. vinifera subps. sativa	316	318	235	257	290	290	179	181	358	360	239	261	149	157	241	253	157	161	206	216	247	249	165	187	133	133	226	236	263	263	186	188	163	167	84	84	188	206	240	248
529	SP47	Spain		GODELLO	V. vinifera subps. sativa	318	318	233	257	288	290	185	189	364	368	251	271	149	151	247	251	159	167	212	214	239	243	165	169	153	159	226	238	263	263	178	188	163	165	80	84	178	186	248	248
530	SP48	Spain		GORGOLLASA	V. vinifera subps. sativa	316	324	233	257	290	290	179	193	354	360	239	271	151	157	247	247	159	167	206	208	239	249	183	187	143	153	222	240	263	263	174	178	165	165	84	84	168	178	254	262
531	SP49	Spain		GRACIANO	V. vinifera subps. sativa	306	316	243	257	290	290	179	183	354	362	239	255	149	157	247	251	161	173	206	206	239	239	171	183	139	153	226	238	263	263	178	190	165	165	84	84	178	206	262	270
532	SP50	Spain		GREG	V. vinifera subps. sativa	316	316	257	259	290	290	185	189	360	360	255	271	151	151	247	253	159	167	206	216	239	239	183	187	135	143	234	236	263	263	188	194	165	165	78	80	182	182	238	248
533	SP51	Spain		GRUMIER	V. vinifera subps. sativa	318	318	257	259	290	294	181	189	362	368	239	255	149	151	247	253	149	159	206	208	239	243	183	187	137	143	228	236	257	263	188	190	163	165	80	80	174	186	254	254
534	SP52	Spain		GUALARIDO	V. vinifera subps. sativa	316	316	233	253	290	290	185	193	354	368	251	255	151	151	247	247	149	173	206	206	249	253	169	181	133	153	226	240	263	263	174	186	165	167	84	84	202	206	240	254
535	SP53	Spain		JAÉN	V. vinifera subps. sativa	318	318	247	247	290	308	181	181	360	372	255	255	149	151	247	253	159	173	206	208	243	249	167	187	137	147	236	236	263	263	174	178	165	167	80	84	186	202	240	254
536	SP54	Spain		JAÉN TINTO	V. vinifera subps. sativa	316	318	243	247	290	290	181	189	358	360	255	255	149	151	247	247	163	173	206	206	239	243	183	187	133	147	234	240	263	263	178	190	165	167	80	84	172	186	240	240
537	SP55	Spain		LAIRÉN	V. vinifera subps. sativa	318	318	233	257	288	290	185	193	360	368	251	271	151	157	251	253	157	173	206	208	239	247	183	183	133	147	228	238	257	263	174	192	167	173	80	84	168	172	238	240
538	SP56	Spain		LEGIRUELA	V. vinifera subps. sativa	318	318	233	243	288	294	185	189	360	360	251	271	151	157	247	253	157	173	206	206	233	247	183	183	133	157	228	238	257	257	174	192	165	173	80	84	172	172	238	248
539	SP57	Spain		LISTAN HUELVA	V. vinifera subps. sativa	318	318	243	243	290	308	181	181	362	372	271	271	149	149	241	263	159	163	206	208	239	249	183	183	143	143	222	226	263	263	174	174	165	167	80	84	168	174	254	254
540	SP58	Spain		LISTÁN NEGRO	V. vinifera subps. sativa	316	318	243	247	290	290	181	185	360	360	251	257	149	149	241	247	159	163	204	206	239	249	183	187	133	143	222	228	257	263	174	188	165	167	80	80	168	174	240	254
541	SP59	Spain		LOUREIRA BLANCA	V. vinifera subps. sativa	316	318	257	267	290	294	181	185	356	364	239	251	151	151	241	247	159	161	204	210	251	263	169	171	143	153	232	232	263	263	178	188	143	167	80	84	178	202	248	254
542	SP60	Spain		MACABEO	V. vinifera subps. sativa	316	324	235	257	290	294	189	193	368	372	249	255	151	151	241	251	157	157	206	208	239	239	183	183	133	147	236	236	263	263	174	194	165	165	80	84	178	186	238	240
543	SP61	Spain		MALVAR	V. vinifera subps. sativa	318	324	257	257	290	290	179	193	358	360	255	271	149	151	241	251	157	157	206	212	239	243	183	187	143	147	236	240	263	263	174	188	163	167	78	80	186	186	240	254
544	SP62	Spain		MALVASÍA BLANCA	V. vinifera subps. sativa	316	318	243	243	294	298	185	189	358	360	255	255	149	149	241	247	159	163	206	206	239	253	171	195	147	147	228	240	257	263	172	176	165	165	78	88	168	172	238	240
545	SP63	Spain		MALVASÍA DE LANZAROTE	V. vinifera subps. sativa	304	328	235	263	294	308	179	183	350	354	271	271	147	155	247	247	157	157	214	214	243	243	167	183	147	147	226	236	263	263	174	182	163	167	78	80	168	172	240	240
546	SP64	Spain		MALVASÍA DE SITGES	V. vinifera subps. sativa	318	328	235	257	290	294	179	183	350	364	251	271	149	155	247	247	157	157	206	214	243	249	165	183	143	147	226	226	259	263	172	182	157	163	80	84	172	182	240	254
547	SP65	Spain		MANDÓN	V. vinifera subps. sativa	316	324	243	257	290	290	183	193	360	368	239	271	151	157	247	247	159	161	206	208	239	239	171	187	143	153	226	240	263	263	174	190	165	167	84	84	168	206	254	262
548	SP66	Spain		MANSES TIBBUS	V. vinifera subps. sativa	316	318	257	257	290	294	181	181	360	362	261	271	149	151	241	241	157	161	216	216	243	249	165	187	133	153	222	226	263	263	186	188	167	167	84	84	168	188	240	262
549	SP67	Spain		MANTO NEGRO	V. vinifera subps. sativa	316	318	243	257	290	294	181	193	360	360	255	271	151	151	241	253	159	173	208	216	239	243	165	187	133	147	234	236	257	263	174	174	165	165	80	80	202	206	240	240
550	SP68	Spain		MANTUO	V. vinifera subps. sativa	318	324	233	259	290	290	181	185	354	368	251	271	151	151	247	247	157	157	206	206	243	253	183	187	143	153	234	238	263	263	174	178	165	165	84	84	186	186	254	254
551	SP69	Spain		MARFAL	V. vinifera subps. sativa	316	324	233	257	290	294	185	193	368	372	251	271	149	151	241	247	157	157	206	208	239	239	183	187	137	147	228	234	263	263	186	188	165	167	84	84	168	172	240	254
552	SP70	Spain		MATURANA	V. vinifera subps. sativa	316	318	235	257	288	290	185	189	360	364	239	251	149	151	247	247	155	159	212	214	239	243	165	171	143	153	232	236	263	263	188	192	163	163	78	80	178	182	248	254
553	SP71	Spain		MAZUELO	V. vinifera subps. sativa	316	324	247	257	290	294	181	185	358	372	249	251	149	151	247	251	159	167	206	212	239	239	173	183	143	147	226	228	263	263	174	176	165	165	78	80	178	186	240	254
554	SP72	Spain		MENCIA	V. vinifera subps. sativa	304	318	235	235	294	308	181	189	360	372	255	255	149	151	241	253	159	159	206	206	249	257	171	183	147	153	226	236	263	263	178	190	163	165	80	84	174	178	240	248
555	SP73	Spain		MERENZAO	V. vinifera subps. sativa	304	314	233	247	288	290	175	189	368	372	239	255	151	157	247	247	159	167	208	216	239	257	169	183	143	153	238	238	263	263	178	188	163	165	78	84	168	178	248	254
556	SP74	Spain		MERSEGUERA	V. vinifera subps. sativa	318	318	233	257	290	290	185	193	354	368	255	271	151	151	247	247	157	173	208	212	239	243	183	187	143	147	240	240	263	263	188	188	163	167	78	80	186	186	240	254
557	SP75	Spain		MOLINERA	V. vinifera subps. sativa	316	318	233	257	290	290	181	193	368	372	251	271	149	151	247	247	157	159	208	208	243	249	185	187	137	147	234	238	263	263	184	188	165	167	80	84	168	186	240	254
558	SP76	Spain		MONASTRELL	V. vinifera subps. sativa	316	318	243	257	290	290	179	189	354	360	239	255	151	157	241	247	161	167	206	216	249	249	171	187	133	153	226	240	263	263	178	190	165	165	84	84	178	178	240	262
559	SP77	Spain		MONDRAGÓN	V. vinifera subps. sativa	316	318	243	243	290	290	183	189	360	360	239	251	149	157	241	247	155	167	206	208	239	249	183	187	133	147	226	232	263	263	190	190	165	165	80	84	174	178	240	254
560	SP78	Spain		MORATE	V. vinifera subps. sativa	316	318	257	257	290	294	183	189	362	364	249	255	151	151	247	251	155	167	206	216	239	239	165	183	143	147	236	236	257	263	188	194	165	165	78	80	178	182	240	248
561	SP79	Spain		MORAVIA	V. vinifera subps. sativa	324	324	257	259	290	294	179	179	354	372	249	251	151	151	241	247	155	167	206	206	239	253	165	183	147	153	228	236	263	263	188	188	165	167	80	80	168	188	254	254
562	SP80	Spain		MORISCA	V. vinifera subps. sativa	316	318	233	257	288	290	185	189	364	372	251	255	151	151	247	247	155	155	210	212	239	239	165	173	133	159	226	236	263	263	174	188	163	167	80	84	182	206	238	248
563	SP81	Spain		MORISTEL	V. vinifera subps. sativa	318	318	257	259	290	294	181	189	354	364	255	271	151	151	241	247	157	157	206	216	239	247	165	187	143	147	236	236	257	263	188	188	165	165	80	80	168	182	240	248
564	SP82	Spain		MOSCATEL ANGUES	V. vinifera subps. sativa	316	318	243	243	290	290	179	193	368	372	263	271	149	151	241	253	157	171	206	210	243	251	183	183	147	151	232	234	263	263	174	188	165	165	78	80	168	206	240	248
565	SP83	Spain		MOSCATEL DE ALEJANDRÍA	V. vinifera subps. sativa	316	318	243	267	290	294	179	193	372	386	263	271	147	149	253	263	159	171	210	210	249	251	165	183	133	151	228	232	263	263	186	190	165	165	78	78	180	206	248	248
566	SP84	Spain		MOSCATEL GRANO MENUDO	V. vinifera subps. sativa	316	316	245	267	290	294	179	193	360	372	263	271	147	147	247	263	159	161	210	216	233	249	183	187	133	133	228	236	261	263	182	186	165	165	78	78	168	206	240	248
567	SP85	Spain		MOSCATEL NEGRA	V. vinifera subps. sativa	316	318	243	259	290	294	185	193	354	358	249	261	149	149	253	253	149	157	206	208	233	243	183	183	135	137	234	238	263	263	182	188	165	165	80	84	182	186	254	254
568	SP86	Spain		MOURATÓN	V. vinifera subps. sativa	304	318	247	247	294	308	181	189	362	372	251	271	149	157	247	253	159	159	206	208	249	257	171	187	137	153	234	238	263	263	174	178	167	167	80	84	178	202	248	254
569	SP87	Spain		NEGRAMOLL	V. vinifera subps. sativa	318	318	0	0	290	290	181	181	0	0	251	271	149	151	0	0	159	159	204	208	239	239	183	187	143	147	222	240	263	263	174	190	165	167	80	84	168	202	240	254
570	SP88	Spain		Negrón de Aldán	V. vinifera subps. sativa	318	318	235	259	294	294	181	189	354	360	249	271	149	151	247	247	159	167	206	210	239	243	171	181	133	153	234	238	263	263	174	192	163	167	78	84	172	178	240	248
571	SP89	Spain		ONDARRABI BELTZA	V. vinifera subps. sativa	310	318	227	267	290	294	189	189	360	368	239	251	149	157	245	245	149	159	206	210	249	263	171	187	133	139	226	236	263	267	188	192	163	179	78	84	178	206	238	248
572	SP90	Spain		PALOMINO	V. vinifera subps. sativa	316	318	235	247	290	308	185	193	360	362	255	257	149	149	241	247	159	163	206	206	239	249	183	187	133	147	228	240	257	263	186	188	165	165	80	80	174	206	240	240
573	SP91	Spain		PAMPOLAT DE SAGUNTO	V. vinifera subps. sativa	306	318	243	257	290	308	181	183	354	360	239	255	151	157	247	247	167	173	206	206	239	239	171	187	143	153	226	234	263	263	188	190	165	165	84	84	186	206	254	262
574	SP92	Spain		PAMPOLAT GIRAT	V. vinifera subps. sativa	318	318	243	243	290	294	181	183	358	360	255	255	149	157	247	247	159	173	210	214	243	249	171	171	133	143	236	240	263	263	178	186	163	165	80	84	172	186	254	254
575	SP93	Spain		PANSA ROSA	V. vinifera subps. sativa	316	318	243	243	290	294	183	183	354	354	255	255	151	157	247	253	161	163	210	214	249	263	171	183	137	139	226	238	263	263	188	190	165	165	84	84	178	206	254	270
576	SP94	Spain		PARDILLO	V. vinifera subps. sativa	318	318	257	257	290	308	185	193	358	360	251	271	149	151	241	251	159	173	210	212	239	249	183	187	147	159	236	240	263	263	174	190	165	167	78	84	174	186	240	248
577	SP95	Spain		PARDUCA	V. vinifera subps. sativa	304	316	233	257	294	294	179	189	358	360	261	271	151	157	241	247	159	161	210	216	239	243	167	171	133	153	226	232	263	263	178	186	163	163	84	84	172	186	240	248
578	SP96	Spain		PARELLADA	V. vinifera subps. sativa	318	324	257	257	290	290	179	181	360	368	239	271	151	157	241	247	159	159	206	208	243	249	187	187	133	143	228	234	263	263	174	188	163	165	80	84	172	186	238	240
579	SP97	Spain		PARRALETA	V. vinifera subps. sativa	316	318	243	257	290	290	179	189	354	368	239	251	157	157	241	251	167	173	206	216	239	239	171	187	133	133	222	238	263	263	178	188	165	165	84	84	172	178	240	254
580	SP98	Spain		PEDRAL	V. vinifera subps. sativa	318	318	227	253	290	308	181	185	356	356	239	251	149	151	247	247	161	163	206	210	239	263	169	171	153	159	226	226	263	263	188	190	163	167	84	84	172	182	238	262
581	SP99	Spain		PEDRO LUIS	V. vinifera subps. sativa	316	318	235	257	290	290	185	193	354	360	255	271	149	151	247	253	167	167	206	206	239	239	165	183	133	133	238	240	257	263	178	190	165	167	80	80	174	186	240	240
582	SP100	Spain		PEDRO XIMÉNEZ CANARIO	V. vinifera subps. sativa	316	318	235	245	288	290	179	189	368	368	239	255	151	157	247	253	159	173	206	214	239	257	169	171	133	153	232	232	263	263	174	192	165	165	84	84	172	178	240	248
583	SP101	Spain		PERRUNO	V. vinifera subps. sativa	316	316	233	243	290	294	185	189	358	372	255	261	149	149	241	253	163	173	206	206	233	249	183	183	133	133	228	240	263	263	174	186	165	167	80	84	168	202	240	240
584	SP102	Spain		Picapoll	V. vinifera subps. sativa	316	318	227	257	288	294	179	191	358	360	255	255	149	157	247	247	159	173	206	210	239	249	181	183	137	153	226	232	263	263	178	182	165	165	84	84	172	188	240	264
585	SP103	Spain		PIRIQUITA	V. vinifera subps. sativa	304	318	235	235	288	290	181	189	372	372	251	271	151	157	247	247	159	159	206	206	243	253	165	167	147	153	236	238	263	263	174	188	165	167	84	84	186	206	240	248
586	SP104	Spain		PLANTA FINA	V. vinifera subps. sativa	316	318	247	257	290	290	179	193	354	368	249	271	151	151	247	251	157	173	208	216	239	243	183	183	143	147	228	240	263	263	174	188	165	167	84	84	168	168	240	254
587	SP105	Spain		PLANTA NOVA	V. vinifera subps. sativa	316	318	235	243	290	290	179	193	354	386	249	271	149	149	247	253	147	167	204	208	239	239	165	187	137	151	226	228	263	263	182	190	165	165	80	80	174	180	248	254
588	SP106	Spain		PRIETO PICUDO	V. vinifera subps. sativa	304	302	233	247	288	294	179	189	360	372	239	255	151	157	247	253	159	159	206	210	239	257	165	169	143	153	226	238	263	263	178	188	163	167	78	84	172	178	248	254
589	SP107	Spain		PUESTO MAYOR	V. vinifera subps. sativa	318	318	233	247	288	294	181	189	360	372	255	271	149	151	247	253	155	159	206	210	239	257	165	171	133	153	226	238	263	263	178	188	163	167	84	84	178	206	238	248
590	SP108	Spain		QUIEBRATINAJAS ROSA	V. vinifera subps. sativa	316	318	243	257	290	290	183	185	358	364	255	255	149	151	247	253	149	167	206	212	239	243	173	187	137	159	226	234	263	263	174	188	165	165	80	80	182	186	248	254
591	SP109	Spain		QUIGAT	V. vinifera subps. sativa	304	324	233	257	290	308	181	181	368	372	239	255	151	157	247	247	159	161	206	208	243	249	187	191	147	153	232	234	263	267	178	188	163	165	80	84	178	186	240	254
592	SP110	Spain		RAYADA MELONERA	V. vinifera subps. sativa	316	318	235	259	290	290	185	193	354	368	271	271	151	151	247	251	157	173	206	206	239	253	187	187	133	133	228	238	263	263	174	186	167	167	84	84	168	168	240	240
593	SP111	Spain		REDONDAL	V. vinifera subps. sativa	304	316	233	253	288	290	185	189	348	360	255	271	151	157	247	247	159	173	206	214	239	243	169	181	133	153	232	232	263	263	178	188	163	165	84	84	172	178	248	254
594	SP112	Spain		REY	V. vinifera subps. sativa	316	318	243	261	290	290	185	193	348	372	251	271	151	151	241	263	157	173	206	210	239	243	183	183	143	153	226	240	263	263	188	190	165	165	80	84	172	186	248	254
595	SP113	Spain		ROCIA	V. vinifera subps. sativa	316	318	243	243	290	308	181	183	354	360	255	255	149	151	253	253	159	163	206	206	249	253	167	183	137	143	236	238	263	263	174	178	165	167	80	84	202	206	240	254
596	SP114	Spain		ROJAL	V. vinifera subps. sativa	316	316	235	243	290	290	185	193	354	360	249	271	149	149	247	253	157	167	206	208	239	243	183	187	137	147	228	234	257	263	182	190	165	165	80	80	174	182	240	254
597	SP115	Spain		RUFETE	V. vinifera subps. sativa	318	318	247	257	288	308	181	189	360	372	255	271	149	151	241	247	159	159	206	206	239	257	171	171	133	159	226	236	263	263	178	190	163	165	80	84	178	202	238	238
598	SP116	Spain		SABATÉ	V. vinifera subps. sativa	316	316	243	257	290	294	185	193	354	360	251	271	149	151	241	253	159	173	210	216	239	243	167	187	133	133	228	234	263	263	174	190	165	175	78	80	202	206	240	240
599	SP117	Spain		SABRO	V. vinifera subps. sativa	318	318	243	257	290	290	181	181	354	360	255	255	151	151	247	247	157	159	206	208	233	239	169	187	143	159	226	240	263	263	180	188	165	165	84	84	168	172	254	256
600	SP118	Spain		SALCEÑO BLANCO	V. vinifera subps. sativa	304	318	247	257	294	308	179	189	372	372	255	255	149	151	247	247	155	167	206	206	239	247	171	183	149	153	236	240	263	263	174	194	165	165	78	80	168	172	240	254
601	SP119	Spain		SALVADOR	V. vinifera subps. sativa	316	324	243	257	290	294	179	189	354	362	249	255	149	151	247	253	167	167	206	206	239	251	183	187	135	147	236	240	257	261	176	188	165	165	78	80	168	182	254	254
602	SP120	Spain		SEÑÁ	V. vinifera subps. sativa	314	324	267	267	288	290	181	189	0	0	239	271	151	151	241	247	149	159	208	210	243	249	171	183	147	157	236	240	263	263	180	188	165	167	78	80	168	172	240	254
603	SP121	Spain		SOUSÓN	V. vinifera subps. sativa	314	316	235	257	290	294	189	189	354	364	239	239	149	151	245	247	161	163	204	206	239	263	167	171	133	135	222	226	263	263	178	188	167	167	78	80	172	178	240	258
604	SP122	Spain		SUMOLL	V. vinifera subps. sativa	304	324	235	235	290	308	181	181	368	372	255	271	151	157	241	247	159	161	208	210	243	249	187	191	133	147	226	240	263	263	178	188	165	165	84	84	172	186	240	240
605	SP123	Spain		TARRAGONÍ	V. vinifera subps. sativa	318	324	233	257	290	294	181	181	358	362	239	271	151	157	241	247	159	167	206	206	243	249	187	191	133	147	232	240	263	267	174	174	165	167	80	84	168	172	240	240
606	SP124	Spain		TEMPRANILLO	V. vinifera subps. sativa	324	324	257	257	290	294	183	183	362	364	249	251	149	151	245	253	167	167	206	212	239	253	171	183	143	147	236	236	257	261	176	178	163	165	80	80	178	182	240	254
607	SP125	Spain		TETONA	V. vinifera subps. sativa	318	324	247	247	290	294	179	193	354	360	255	271	149	151	247	253	157	157	206	208	239	249	183	187	143	149	226	236	263	263	182	188	163	165	78	84	168	206	254	266
608	SP126	Spain		TINTA FRANCISCA	V. vinifera subps. sativa	316	318	227	253	290	308	185	189	356	356	255	255	151	157	0	0	159	173	206	210	239	239	169	171	133	133	238	240	263	263	188	192	165	167	84	84	172	178	238	240
609	SP127	Spain		TINTO GALLEGO	V. vinifera subps. sativa	304	318	235	257	294	294	179	193	354	360	239	239	149	157	241	247	149	159	210	212	243	249	165	183	133	133	226	238	263	263	178	194	165	167	84	84	188	206	238	240
610	SP128	Spain		TINTO NAVALCARNERO	V. vinifera subps. sativa	316	318	247	257	290	294	179	185	0	0	251	255	151	151	247	247	149	167	212	216	239	239	165	171	143	153	226	232	263	263	188	190	163	165	80	84	182	186	252	254
611	SP129	Spain		TINTO VELASCO	V. vinifera subps. sativa	318	318	247	259	290	290	179	185	354	372	251	251	149	149	253	253	155	155	206	212	233	253	171	183	133	133	232	238	263	263	182	188	163	165	84	84	186	206	238	238
612	SP130	Spain		TORRALBA	V. vinifera subps. sativa	318	318	243	243	290	294	181	181	0	0	249	271	149	151	247	253	149	159	208	208	233	239	183	187	135	147	234	240	263	263	174	188	165	165	84	84	182	186	240	254
613	SP131	Spain		TORRONTÉS	V. vinifera subps. sativa	304	324	235	235	288	290	179	193	368	372	255	255	151	151	241	253	157	159	206	208	239	257	165	187	143	147	226	240	263	263	188	188	163	165	80	84	168	206	240	254
614	SP132	Spain		TORRONTÉS DE MONTILLA	V. vinifera subps. sativa	316	318	243	247	294	308	181	193	354	360	255	255	151	151	253	253	157	173	206	208	239	243	183	187	137	137	234	238	263	263	174	184	165	167	84	84	186	202	254	254
615	SP133	Spain		TORTOSÍ	V. vinifera subps. sativa	316	316	235	243	290	294	181	189	360	368	239	271	149	151	247	247	159	159	206	208	239	243	183	187	133	143	228	240	257	263	174	190	165	165	78	78	186	206	240	254
616	SP134	Spain		TREIXADURA	V. vinifera subps. sativa	318	318	233	247	288	294	181	185	356	360	239	251	151	151	247	253	155	157	210	214	239	251	165	169	143	153	226	236	263	263	186	190	163	165	80	84	172	206	248	262
617	SP135	Spain		TREPAT	V. vinifera subps. sativa	316	324	257	257	290	290	179	193	354	360	239	271	151	157	241	247	157	161	208	216	243	249	183	183	133	143	226	234	263	263	178	188	163	165	80	84	168	172	240	254
618	SP136	Spain		TROBAT	V. vinifera subps. sativa	316	316	243	247	290	294	183	189	368	374	249	255	157	157	251	253	163	167	206	214	247	263	169	191	139	143	236	238	257	261	190	194	165	165	84	84	178	206	254	270
619	SP137	Spain		VERDEJO	V. vinifera subps. sativa	304	318	233	257	288	290	183	189	358	368	239	251	149	149	247	251	159	167	210	216	239	257	165	169	153	159	226	238	263	263	174	178	163	163	78	84	172	186	248	248
620	SP138	Spain		VERDEJO DE SALAMANCA	V. vinifera subps. sativa	324	324	243	257	290	290	189	193	358	368	255	271	149	151	247	247	159	163	206	208	243	249	183	187	135	147	228	234	257	263	174	190	165	167	84	84	172	186	238	240
621	SP139	Spain		VERDIL	V. vinifera subps. sativa	316	318	235	257	290	290	179	193	354	360	261	271	151	151	241	247	155	159	206	208	239	239	173	187	133	147	228	234	261	263	186	188	165	167	80	84	168	178	238	240
622	SP140	Spain		VERUES_HUARTE	V. vinifera subps. sativa	304	302	233	247	294	294	179	189	368	372	255	271	149	157	247	253	159	159	206	210	243	253	171	171	133	153	226	232	263	263	186	192	165	167	84	84	172	178	238	248
623	SP141	Spain		VIDADILLO	V. vinifera subps. sativa	316	316	247	259	290	290	181	193	360	360	239	261	149	151	241	247	159	167	206	206	233	239	183	187	137	153	238	240	257	263	188	190	165	165	78	80	174	206	254	254
624	SP142	Spain		VIJIRIEGO	V. vinifera subps. sativa	318	318	257	257	290	290	181	185	354	368	255	271	147	151	247	247	149	159	206	208	239	249	171	187	137	147	234	238	263	263	182	188	165	167	80	84	168	186	240	254
625	SP143	Spain		VIÑATE	V. vinifera subps. sativa	318	318	257	257	290	290	183	193	360	364	255	271	149	151	241	251	159	167	206	212	239	243	165	183	147	147	232	234	257	263	174	178	139	167	80	80	168	186	240	240
626	SP144	Spain		XAREL,LO	V. vinifera subps. sativa	318	324	235	257	290	294	181	189	356	368	249	255	149	151	247	251	157	159	206	206	239	243	183	183	133	143	236	240	263	263	188	194	165	167	80	84	168	178	238	254
627	SP145	Spain		ZALEMA	V. vinifera subps. sativa	316	324	233	247	290	308	181	181	360	368	255	271	151	151	247	253	159	173	206	208	239	239	187	187	133	147	236	240	263	263	174	186	165	167	80	80	172	186	240	240
628	EU1	France		ARVINE PETITE	V. vinifera subps. sativa	318	318	235	243	290	294	185	189	356	364	239	249	147	151	247	263	149	159	210	214	257	263	183	191	133	153	238	238	263	263	174	178	163	165	78	80	172	178	240	248
629	EU2	France		AUBUN	V. vinifera subps. sativa	304	318	243	267	288	290	179	179	354	360	249	251	149	151	241	247	159	167	206	210	247	249	165	165	133	139	226	238	261	263	188	188	165	167	80	84	178	178	238	254
630	EU3	France		AUXÉRROIS	V. vinifera subps. sativa	316	318	227	235	288	294	181	181	360	368	249	271	149	149	247	247	159	167	206	214	239	243	165	183	133	153	234	238	263	265	182	182	163	167	84	84	172	172	238	248
631	EU5	France		CABERNET FRANC	V. vinifera subps. sativa	310	322	227	235	290	290	181	189	368	368	239	257	149	151	245	255	149	159	206	206	239	263	183	187	139	149	226	240	263	267	188	188	165	179	78	78	172	178	238	254
632	EU6	France		CABERNET SAUVIGNON	V. vinifera subps. sativa	304	310	233	235	290	290	175	189	360	368	239	239	151	151	247	255	159	159	206	216	239	239	183	183	139	153	232	240	263	267	188	188	165	179	78	84	172	178	238	248
633	EU7	France		COT	V. vinifera subps. sativa	316	318	233	267	288	294	189	191	358	368	239	251	149	151	241	247	159	167	206	206	239	263	165	171	133	153	228	238	263	263	180	182	165	179	80	84	178	202	238	248
634	EU8	France		Chardonnay	V. vinifera subps. sativa	316	318	217	227	288	294	181	189	360	368	239	271	149	149	247	247	149	159	206	214	239	243	165	183	137	143	234	238	263	265	178	182	163	167	78	84	172	178	238	254
635	EU9	France		Chenin Blanc	V. vinifera subps. sativa	304	318	233	247	288	290	175	189	360	368	255	271	149	149	247	247	159	161	210	216	239	257	171	183	133	153	228	232	263	263	178	182	163	165	78	84	168	172	240	248
636	EU10	France		DIMYAT	V. vinifera subps. sativa	316	322	245	245	294	294	179	181	360	360	249	263	149	149	247	253	155	159	206	206	239	249	169	183	143	143	240	246	263	263	182	182	165	167	78	80	168	172	248	254
637	EU12	France		FOLLE BLANCHE	V. vinifera subps. sativa	318	322	245	257	290	294	181	189	360	360	239	271	149	151	247	247	159	159	206	210	239	239	169	171	133	153	226	234	263	263	174	178	163	167	78	84	172	172	238	248
638	EU13	France		GAMMAY	V. vinifera subps. sativa	318	322	217	245	288	298	181	189	360	360	239	271	149	157	247	247	149	159	206	214	239	249	165	183	133	137	234	238	263	263	174	178	149	167	84	84	172	172	238	238
639	EU14	France		GARNACHA FRANCESA	V. vinifera subps. sativa	316	318	247	257	290	294	185	193	368	372	239	251	149	149	247	247	149	173	206	210	233	249	165	187	153	153	226	236	263	263	178	192	163	165	84	84	172	186	248	262
640	EU15	France		GARNACHO (MORRASTEL-BOUSCHET)	V. vinifera subps. sativa	316	318	235	243	290	294	181	183	354	360	239	249	149	151	247	247	159	173	206	210	239	243	171	181	139	153	226	234	263	263	174	178	163	165	84	84	172	178	248	270
641	EU16	France		GEUCHE BLANCHE	V. vinifera subps. sativa	318	322	227	245	294	298	179	181	358	360	249	271	149	149	247	247	159	167	206	206	239	249	169	183	133	143	234	240	263	263	174	182	149	167	78	84	172	172	238	254
642	EU17	France		KERNER	V. vinifera subps. sativa	304	318	227	235	288	294	185	189	0	0	271	271	149	155	247	247	155	159	206	210	247	257	171	183	153	157	226	236	263	263	174	190	163	165	82	84	172	188	240	248
643	EU18	France		Primitivo	V. vinifera subps. sativa	316	318	247	257	290	298	179	181	354	360	255	263	149	151	241	247	155	157	206	206	247	249	173	181	133	143	226	236	257	263	174	186	167	177	84	84	172	178	238	238
644	EU19	France		MALVASIA CANDIA	V. vinifera subps. sativa	318	324	0	0	288	294	0	0	0	0	0	0	0	0	0	0	149	167	206	206	249	263	183	183	133	143	226	238	257	263	188	190	165	167	78	84	0	0	240	254
645	EU20	France		MARSANNE	V. vinifera subps. sativa	318	324	233	257	288	294	189	191	360	378	239	251	149	151	241	247	173	173	204	210	239	253	181	187	133	133	226	232	263	263	178	182	163	165	84	84	172	178	240	248
646	EU21	France		MONTEPULCIANO	V. vinifera subps. sativa	316	324	233	243	290	294	189	193	354	372	257	271	151	157	241	245	165	167	206	216	249	249	183	183	133	147	226	228	263	263	180	188	165	173	78	78	186	186	238	240
647	EU22	France		MORETO DO DAO	V. vinifera subps. sativa	304	318	247	247	288	290	181	189	362	368	251	255	151	151	253	253	159	173	206	208	249	253	165	187	137	153	226	236	263	263	174	178	163	167	84	84	186	206	248	254
648	EU23	France		PETIT VERDOT	V. vinifera subps. sativa	304	318	235	257	290	294	179	189	358	358	239	239	151	155	247	247	159	159	212	212	239	263	167	171	143	157	226	232	263	265	178	192	163	179	80	80	178	178	248	254
649	EU24	France		PINOT MEUNIER	V. vinifera subps. sativa	318	318	217	235	288	294	185	189	360	368	239	271	149	157	245	247	149	159	212	214	239	243	165	171	137	153	228	238	263	265	178	182	163	167	84	84	172	178	238	248
650	EU26	France		Riesling	V. vinifera subps. sativa	304	322	227	233	288	298	181	189	354	360	251	271	149	151	247	247	157	159	206	214	249	257	165	183	143	153	226	234	263	263	174	182	149	163	78	84	172	188	248	254
651	EU27	France		ROUSSANNE	V. vinifera subps. sativa	318	324	257	257	288	290	185	189	360	360	251	255	149	149	247	247	173	173	206	210	239	253	171	187	133	133	226	232	263	263	178	178	163	167	78	84	172	178	240	248
652	EU29	France		SAUVIGNON BLANC	V. vinifera subps. sativa	304	318	233	235	288	290	175	189	360	368	239	255	151	157	241	247	159	167	214	216	239	257	171	183	133	153	228	232	263	263	188	192	163	165	78	84	178	206	240	248
653	EU30	France		SEMILLON	V. vinifera subps. sativa	316	316	233	243	290	294	175	185	360	372	239	271	149	151	247	247	167	167	216	216	239	257	171	187	133	133	236	238	263	263	190	192	163	163	80	84	168	172	240	248
654	EU31	France		Syrah	V. vinifera subps. sativa	316	318	217	227	290	294	189	191	358	378	239	271	149	151	245	263	159	161	206	212	239	239	165	187	133	133	226	232	263	263	180	188	163	165	84	84	172	206	240	240
655	EU32	France		TANNAT	V. vinifera subps. sativa	314	324	233	243	288	294	185	189	0	0	239	255	157	157	0	0	149	159	206	206	249	249	169	171	143	157	238	240	263	263	176	180	165	173	78	84	172	182	254	254
656	EU33	France		TOCAI FRIULANO	V. vinifera subps. sativa	316	318	233	247	290	294	185	193	358	360	239	255	149	151	0	0	159	161	216	216	239	257	171	183	133	153	228	238	263	263	188	192	163	179	84	84	172	172	240	248
657	EU34	France		TORTOZÓN	V. vinifera subps. sativa	316	316	245	257	290	294	181	185	368	372	255	261	151	151	241	253	149	167	206	216	239	239	165	171	143	159	226	228	263	263	180	194	163	165	84	84	172	172	248	254
658	EU35	France		Trebbiano toscano	V. vinifera subps. sativa	324	330	243	247	294	294	179	183	360	372	249	271	149	149	241	247	159	167	206	206	249	253	183	183	133	143	226	232	257	263	182	188	163	167	78	84	172	186	240	254
659	EU36	France		VIOGNIER	V. vinifera subps. sativa	316	318	217	243	290	294	185	191	0	0	261	271	151	157	247	247	149	161	206	210	239	249	181	187	133	139	226	232	0	0	182	192	163	165	84	84	178	202	238	240
660	SPWILD1	Spain	San Sebastian	SS-3.1 bis	V. vinifera subps. sylvestris	304	316	227	261	290	290	189	193	364	364	255	259	149	157	247	247	149	159	210	212	257	263	165	167	153	159	232	232	259	263	172	194	165	165	78	84	172	178	254	254
661	SPWILD2	Spain	San Sebastian	SS-3.2 bis	V. vinifera subps. sylvestris	304	310	227	235	288	288	187	189	356	364	255	259	151	157	247	247	149	149	210	212	239	263	165	165	153	153	232	232	263	263	182	194	149	165	78	84	172	178	248	266
662	SPWILD3	Spain	San Sebastian	SS-3.5	V. vinifera subps. sylvestris	304	302	227	227	288	288	189	191	364	364	239	255	157	157	247	247	149	159	210	212	239	239	165	167	153	153	228	232	263	265	182	194	143	165	78	78	178	178	248	248
663	SPWILD4	Spain	San Sebastian	SS-3.5 bis	V. vinifera subps. sylvestris	304	316	227	263	288	288	189	189	356	364	239	249	157	157	247	247	149	149	212	212	249	257	165	167	157	157	232	232	263	263	192	192	165	165	78	78	178	178	248	266
664	SPWILD5	Spain	Santander	S-1.1 bis	V. vinifera subps. sylvestris	316	316	227	227	288	290	189	191	364	364	239	259	157	157	247	247	149	161	208	214	239	263	167	167	153	157	232	240	259	263	182	194	165	165	78	78	182	202	248	254
665	SPWILD6	Spain	Santander	S-1.2 bis	V. vinifera subps. sylvestris	304	316	233	263	290	290	189	189	356	358	255	257	149	149	245	245	149	161	210	214	239	263	165	167	153	153	228	232	263	263	182	182	149	165	78	78	178	208	248	248
666	SPWILD7	Spain	Santander	S-1.3 bis	V. vinifera subps. sylvestris	304	302	227	233	288	288	189	189	356	358	239	257	157	157	247	247	149	149	208	212	239	263	167	167	153	157	228	232	265	267	182	194	149	165	78	78	172	172	248	254
667	SPWILD8	Spain	Santander	S-1.5	V. vinifera subps. sylvestris	304	302	235	261	288	288	189	191	354	364	239	239	149	157	247	247	159	161	210	212	249	263	167	167	153	153	228	240	263	263	182	194	163	165	82	84	178	206	248	254
668	SPWILD9	Spain	Santander	S-1.6 bis	V. vinifera subps. sylvestris	304	302	227	235	288	290	189	189	358	358	255	257	149	149	245	245	149	161	214	214	239	263	167	171	153	157	226	232	263	267	182	182	149	165	78	78	178	202	238	254
669	SPWILD10	Spain	Santander	S-1.7	V. vinifera subps. sylvestris	304	310	227	235	288	288	189	191	354	364	239	255	157	157	245	245	149	161	212	212	249	249	167	171	153	153	232	240	263	263	182	194	165	165	78	82	178	178	254	254
670	SPWILD11	Spain	Santander	S-1.9	V. vinifera subps. sylvestris	316	316	227	263	288	292	193	193	346	354	239	239	147	149	247	247	159	161	210	210	257	263	165	167	153	153	232	232	263	263	172	172	143	149	78	78	172	178	248	258
671	SPWILD12	Spain	Santander	S-2.14 bis	V. vinifera subps. sylvestris	316	316	227	227	288	290	187	193	364	364	239	255	149	149	247	247	161	161	212	212	239	249	165	167	153	153	232	232	267	267	194	194	163	165	78	80	172	202	248	248
672	SPWILD13	Spain	Santander	S-2.3 bis	V. vinifera subps. sylvestris	304	316	227	263	288	288	189	193	346	354	255	255	149	157	247	247	149	161	210	212	249	257	167	167	143	153	232	232	265	267	172	182	143	165	78	80	178	178	248	258
673	SPWILD14	Spain	Santander	S-2.10	V. vinifera subps. sylvestris	316	316	227	235	288	292	189	193	346	364	253	255	147	149	247	247	159	161	208	208	249	263	165	165	153	153	232	232	259	267	172	194	149	163	78	78	172	178	248	254
674	SPWILD15	Spain	Santander	S-2.9 bis	V. vinifera subps. sylvestris	316	316	263	263	288	288	189	193	346	354	239	255	147	149	247	247	159	161	210	210	257	263	167	167	153	153	232	232	263	267	172	172	143	149	78	80	178	178	248	258
675	SPWILD16	Spain	Santander	S-3.2 bis	V. vinifera subps. sylvestris	304	316	227	263	288	288	189	189	364	364	239	239	157	157	245	245	151	159	212	214	239	263	167	171	133	155	232	232	265	267	182	182	149	165	78	78	178	178	248	254
676	SPWILD17	Spain	Santander	S-3.5 bis	V. vinifera subps. sylvestris	304	316	227	235	288	288	189	189	356	364	239	255	149	149	245	245	149	159	208	210	239	249	167	171	153	157	232	240	263	265	182	194	149	165	78	78	172	202	248	254
677	SPWILD18	Spain	Santander	S-3.6 bis	V. vinifera subps. sylvestris	304	302	235	263	288	290	189	189	356	372	239	249	149	149	245	245	159	161	210	212	239	239	167	171	143	157	232	240	263	265	182	188	149	163	78	78	178	202	254	254
678	SPWILD19	Spain	San Juan de Luz	FR-1.1	V. vinifera subps. sylvestris	304	316	233	263	290	290	189	191	356	358	239	255	149	157	247	247	149	159	206	214	239	239	167	167	153	153	232	232	259	265	182	194	163	165	78	78	178	202	256	266
679	SPWILD20	Spain	San Juan de Luz	FR-1.2 bis	V. vinifera subps. sylvestris	304	316	227	227	288	290	189	191	354	364	255	259	151	151	247	247	149	161	210	212	239	263	165	167	133	157	230	236	265	265	182	192	149	163	78	78	178	202	248	266
680	SPWILD21	Spain	San Juan de Luz	FR-1.3 bis	V. vinifera subps. sylvestris	304	324	227	227	288	290	189	189	358	364	255	255	149	157	245	245	149	151	210	212	263	263	167	167	143	153	228	230	259	263	182	182	163	165	84	84	178	202	238	266
681	SPWILD22	Spain	San Juan de Luz	FR-1.4	V. vinifera subps. sylvestris	304	302	227	265	288	290	189	191	346	354	239	255	149	149	247	247	149	159	212	214	257	263	167	167	153	153	232	232	259	265	174	194	163	163	78	84	178	202	238	266
682	SPWILD23	Spain	San Juan de Luz	FR-2.2	V. vinifera subps. sylvestris	304	302	227	233	290	290	189	189	346	356	255	255	149	157	247	247	159	161	212	214	239	261	165	165	143	153	232	240	259	263	182	194	149	163	78	80	178	178	238	248
683	SPWILD24	Spain	San Sebastian	SS-6.3 bis	V. vinifera subps. sylvestris	304	302	227	235	288	288	189	191	354	358	255	255	149	151	247	247	149	159	210	214	239	263	165	167	153	157	232	232	259	263	182	182	163	165	78	80	172	178	238	238
684	SPWILD25	Spain	San Sebastian	SS-6.5 bis	V. vinifera subps. sylvestris	304	310	233	233	288	288	189	189	348	364	255	255	149	157	247	247	149	159	212	212	239	239	165	167	141	157	232	232	259	265	172	194	165	165	78	78	178	178	248	266
685	SPWILD26	Spain	San Sebastian	SS-6.6 bis	V. vinifera subps. sylvestris	304	302	227	235	288	288	189	191	356	364	239	255	149	149	245	245	149	161	210	214	239	263	165	165	153	153	228	228	263	265	192	194	151	165	78	78	172	202	248	254
686	SPWILD27	Spain	San Sebastian	SS-7.1 bis	V. vinifera subps. sylvestris	304	316	227	235	288	290	189	189	346	346	251	255	157	157	245	245	149	149	210	212	239	263	167	167	141	143	232	232	265	265	182	192	165	165	78	78	166	202	248	256
687	SPWILD28	Spain	San Sebastian	SS-7.2 bis	V. vinifera subps. sylvestris	304	310	233	265	288	290	189	191	346	364	239	257	149	157	245	245	149	149	210	212	239	263	165	167	153	157	228	232	263	265	182	182	149	165	78	80	178	178	238	248
688	SPWILD29	Spain	San Sebastian	SS-7.4 bis	V. vinifera subps. sylvestris	304	302	233	235	288	290	189	193	346	356	259	259	149	157	245	245	149	149	210	212	249	263	165	167	153	157	230	230	263	265	192	192	163	165	78	78	178	202	254	266
689	SPWILD30	Spain	León	LE-1.1	V. vinifera subps. sylvestris	304	316	235	235	290	294	189	189	354	356	239	271	157	157	247	247	161	161	206	212	251	257	165	167	153	153	232	232	263	265	184	192	163	165	80	84	172	202	248	256
690	SPWILD31	Spain	León	LE-1.2 bis	V. vinifera subps. sylvestris	304	316	235	235	290	294	189	189	354	368	239	271	147	151	245	245	149	161	206	210	251	257	165	167	153	153	232	232	263	265	182	194	165	165	78	80	178	202	248	254
691	SPWILD32	Spain	Oviedo	O-1.1 bis	V. vinifera subps. sylvestris	304	322	243	263	288	288	189	189	358	364	255	259	147	149	247	247	149	161	206	208	263	263	167	167	153	153	230	232	263	263	182	184	163	163	78	84	168	178	248	248
692	SPWILD33	Spain	Oviedo	O-1.2 bis	V. vinifera subps. sylvestris	304	316	235	251	288	288	179	189	364	364	255	259	149	149	247	247	149	161	212	214	239	263	167	167	133	141	230	232	263	263	182	194	149	165	78	78	178	178	238	266
693	SPWILD34	Spain	Oviedo	O-1.4 bis	V. vinifera subps. sylvestris	304	322	243	263	288	288	189	191	354	364	239	239	147	151	245	245	149	149	206	210	239	263	167	167	153	157	232	232	263	267	174	182	163	163	78	84	172	172	238	248
694	SPWILD35	Spain	Oviedo	O-1.5	V. vinifera subps. sylvestris	304	322	235	243	288	294	185	189	348	364	239	259	147	149	247	247	149	173	206	210	247	257	165	167	157	157	232	232	263	263	182	194	163	163	84	84	168	172	238	254
695	SPWILD36	Spain	Oviedo	O-1.5 bis	V. vinifera subps. sylvestris	304	322	227	235	288	288	185	189	364	368	239	255	149	155	245	245	149	161	212	212	239	263	167	167	141	157	230	232	263	263	182	194	149	163	78	84	172	178	238	238
696	SPWILD37	Spain	Oviedo	O-1.6 bis	V. vinifera subps. sylvestris	304	302	233	235	288	288	189	191	348	364	255	255	149	155	245	245	149	173	208	212	239	257	167	171	153	153	230	232	263	263	182	186	149	163	78	82	178	178	238	266
697	SPWILD38	Spain	Oviedo	O-1.9	V. vinifera subps. sylvestris	304	310	243	251	288	294	185	189	348	368	239	255	149	155	245	245	149	173	208	212	239	247	165	167	153	157	232	232	263	263	174	184	163	167	78	78	168	178	238	248
698	SPWILD39	Spain	San Sebastian	SS-1.1 bis	V. vinifera subps. sylvestris	304	302	235	263	288	288	191	191	364	364	255	257	155	157	245	245	149	149	212	214	239	257	165	167	153	153	232	240	265	267	172	182	163	165	78	78	178	178	254	254
699	SPWILD40	Spain	San Sebastian	SS-1.2 bis	V. vinifera subps. sylvestris	304	310	251	261	288	290	189	189	356	356	255	259	149	157	247	247	159	161	210	210	239	249	165	167	153	153	232	232	263	265	172	194	151	165	78	82	202	202	238	254
700	SPWILD41	Spain	Bilbao	BI-1.1 bis	V. vinifera subps. sylvestris	316	316	227	233	288	288	189	191	348	354	239	259	149	149	245	245	149	159	210	212	239	263	165	167	153	157	240	240	265	265	182	194	165	165	78	78	172	178	256	266
701	SPWILD42	Spain	Bilbao	BI-1.3 bis	V. vinifera subps. sylvestris	304	316	227	233	288	290	189	189	348	354	239	239	155	157	245	245	159	163	210	214	239	263	167	173	153	153	232	240	265	265	182	182	149	163	78	78	178	178	254	254
702	SPWILD43	Spain	Navarra	NA-1.1 bis	V. vinifera subps. sylvestris	304	302	227	235	290	290	189	189	354	358	255	255	147	149	245	245	149	159	212	212	239	263	167	167	141	153	228	232	259	263	194	194	163	163	78	78	172	202	256	256
703	SPWILD44	Spain	Navarra	NA-1.3 bis	V. vinifera subps. sylvestris	316	316	227	227	288	288	189	191	346	364	251	255	149	149	245	245	149	149	214	214	251	261	165	167	153	157	228	232	263	267	194	194	151	165	78	78	172	178	238	254
704	SPWILD45	Spain	Navarra	NA-1.4 bis	V. vinifera subps. sylvestris	304	310	227	227	288	290	189	189	364	364	239	251	149	149	247	247	149	149	206	214	239	261	165	167	153	159	228	228	259	267	172	194	151	163	78	78	172	202	248	266
705	SPWILD46	Spain	Navarra	NA-2.1 bis	V. vinifera subps. sylvestris	310	316	227	235	288	288	189	189	348	358	239	255	155	157	247	247	159	161	210	210	263	267	165	167	153	157	228	232	263	263	182	194	149	149	82	82	178	202	254	266
706	SPWILD47	Spain	Navarra	NA-2.2 bis	V. vinifera subps. sylvestris	304	316	217	235	288	290	185	191	346	364	239	255	149	149	247	247	149	159	212	214	257	257	165	165	143	153	230	232	263	265	182	182	163	165	78	78	178	178	248	254
707	SPWILD48	Spain	Navarra	NA-2.3 bis	V. vinifera subps. sylvestris	304	310	235	263	288	290	189	191	364	364	239	255	149	149	247	247	149	159	210	212	263	265	165	167	141	143	228	232	263	265	186	194	149	165	78	82	178	178	248	266
708	SPWILD49	Spain	Navarra	NA-2.4 bis	V. vinifera subps. sylvestris	304	302	235	263	290	290	189	189	364	364	255	255	149	157	245	245	149	161	210	214	263	263	165	167	143	143	232	232	263	267	182	194	163	165	78	78	172	180	256	266
709	SPWILD50	Spain	Navarra	NA-2.5 bis	V. vinifera subps. sylvestris	304	316	227	261	288	290	189	189	348	364	239	259	149	149	245	245	161	161	206	206	239	263	167	167	141	153	232	232	263	265	182	182	151	165	78	82	178	202	266	266
710	SPWILD51	Spain	Navarra	NA-3.1 bis	V. vinifera subps. sylvestris	304	316	235	263	288	290	183	189	364	364	239	259	149	157	247	247	149	159	208	212	239	239	167	167	151	155	230	232	259	263	182	194	165	165	78	78	172	178	248	254
711	SPWILD52	Spain	Navarra	NA-3.14	V. vinifera subps. sylvestris	304	316	235	257	288	290	179	187	356	364	239	249	151	151	247	247	149	149	210	214	257	257	167	167	143	153	228	238	263	263	174	174	163	165	78	84	178	202	248	256
712	SPWILD53	Spain	Navarra	NA-3.2 bis	V. vinifera subps. sylvestris	304	316	261	263	288	288	179	189	346	364	255	259	149	157	247	247	149	159	212	212	239	263	165	169	153	153	230	232	263	263	182	194	163	165	78	78	202	202	254	254
713	SPWILD54	Spain	Navarra	NA-3.3 bis	V. vinifera subps. sylvestris	304	318	227	263	288	290	189	189	364	372	239	239	149	149	247	251	149	173	208	208	263	263	165	167	151	153	226	228	259	263	182	194	165	165	78	84	178	186	254	254
714	SPWILD55	Spain	Vitoria	VI-1.1 bis	V. vinifera subps. sylvestris	304	316	245	261	288	290	185	193	364	364	239	259	149	149	247	251	149	167	208	208	239	263	169	171	153	153	232	234	261	263	194	194	163	165	78	84	172	202	248	254
715	SPWILD56	Spain	Vitoria	VI-1.2	V. vinifera subps. sylvestris	304	316	227	263	288	290	187	187	346	358	239	255	157	157	247	251	149	159	212	212	239	239	165	187	153	153	232	232	259	263	182	194	165	165	78	84	178	202	254	254
716	SPWILD57	Spain	Vitoria	VI-2.1 bis	V. vinifera subps. sylvestris	316	316	263	263	288	294	189	191	354	364	239	261	149	157	241	247	159	159	208	212	253	263	167	181	159	159	228	232	263	267	182	182	163	165	84	84	178	178	254	254
717	SPWILD58	Spain	Vitoria	VI-2.3 bis	V. vinifera subps. sylvestris	316	316	227	263	288	294	185	185	346	354	239	255	149	157	247	247	159	159	212	212	239	263	167	171	153	157	232	232	261	263	182	182	163	165	84	84	178	178	248	256
718	SPWILD59	Spain	Vitoria	VI-2.5 bis	V. vinifera subps. sylvestris	316	316	235	263	288	290	185	191	356	364	239	251	147	149	245	245	159	167	208	216	263	263	165	181	153	157	232	232	263	267	174	174	163	163	78	84	172	178	248	254
719	SPWILD60	Spain	Vitoria	VI-2.8 bis	V. vinifera subps. sylvestris	316	316	217	235	288	288	185	185	348	364	239	239	149	151	245	245	149	167	212	212	257	257	165	165	157	157	228	232	263	265	192	192	149	165	78	84	178	178	248	254
720	SPWILD61	Spain	Vitoria	VI-2.9	V. vinifera subps. sylvestris	304	316	227	235	290	294	189	189	354	364	239	239	149	151	245	245	149	159	212	212	239	263	165	181	143	153	228	238	259	263	182	194	163	163	78	78	172	178	254	254
721	SPWILD62	Spain	Cadiz	CA-11.1	V. vinifera subps. sylvestris	304	318	257	261	290	290	189	189	346	354	251	271	149	157	247	247	159	161	210	216	249	263	183	191	139	159	232	238	267	267	174	190	163	165	80	80	178	188	238	238
722	SPWILD63	Spain	Cadiz	CA-11.3	V. vinifera subps. sylvestris	304	318	233	265	294	308	181	185	358	364	239	251	149	151	247	247	159	159	208	210	233	239	169	183	159	159	236	238	267	267	178	190	143	179	84	84	202	202	238	238
723	SPWILD64	Spain	Cadiz	CA-11.4	V. vinifera subps. sylvestris	310	318	245	265	290	290	189	189	358	358	239	251	149	151	247	247	149	159	208	210	233	249	165	165	153	159	232	232	263	267	188	190	143	165	80	80	186	188	254	256
724	SPWILD65	Spain	Cadiz	CA-12.3	V. vinifera subps. sylvestris	316	318	227	261	290	290	181	185	358	358	251	251	149	149	247	247	149	161	208	216	263	263	165	173	133	153	232	232	265	265	172	190	143	143	80	80	178	178	238	254
725	SPWILD66	Spain	Cadiz	CA-12.4	V. vinifera subps. sylvestris	310	316	233	243	290	290	185	189	364	364	259	263	149	155	247	247	149	161	210	210	237	239	173	173	133	153	232	232	263	267	172	190	143	143	80	80	172	202	254	254
726	SPWILD67	Spain	Cadiz	CA-12.5	V. vinifera subps. sylvestris	316	316	233	265	288	290	181	187	346	372	259	259	149	155	247	247	149	161	208	208	239	239	165	173	153	159	230	232	265	267	182	182	143	159	80	82	186	202	254	256
727	SPWILD68	Spain	Cadiz	CA-12.6	V. vinifera subps. sylvestris	316	316	233	233	290	290	187	193	358	362	251	259	155	155	247	247	149	161	208	214	239	263	173	173	159	159	232	240	267	267	172	190	143	159	80	80	178	178	238	256
728	SPWILD69	Spain	Cadiz	CA-2.10	V. vinifera subps. sylvestris	316	318	243	257	288	290	195	195	358	358	251	259	149	157	245	245	159	173	208	208	239	243	171	173	133	159	232	240	267	267	184	190	159	173	80	80	178	188	238	256
729	SPWILD70	Spain	Cadiz	CA-2.2	V. vinifera subps. sylvestris	316	318	227	263	288	290	181	193	346	354	255	259	149	151	247	247	161	161	208	214	239	263	167	173	153	159	232	240	267	267	174	182	163	167	82	84	178	196	248	256
730	SPWILD71	Spain	Cadiz	CA-2.2 bis	V. vinifera subps. sylvestris	316	316	233	235	288	290	187	187	358	358	259	261	149	155	247	247	159	161	208	212	239	239	169	173	143	143	232	232	267	267	172	182	143	165	80	80	172	202	238	256
731	SPWILD72	Spain	Cadiz	CA-2.5	V. vinifera subps. sylvestris	316	328	251	265	290	290	187	193	346	354	251	271	151	151	247	247	149	161	208	208	237	237	171	171	133	153	228	236	267	267	174	186	143	163	80	80	178	178	248	256
732	SPWILD73	Spain	Cadiz	CA-2.7 bis	V. vinifera subps. sylvestris	316	316	257	263	290	290	181	187	346	354	255	259	149	149	247	247	161	167	208	214	239	263	167	171	133	133	232	232	267	267	174	190	143	173	80	82	186	186	248	254
733	SPWILD74	Spain	Cadiz	CA-2.8	V. vinifera subps. sylvestris	316	318	257	257	290	290	187	187	346	358	239	259	151	155	241	247	149	149	208	208	239	265	181	181	135	153	232	236	261	267	174	184	167	167	80	80	168	178	238	248
734	SPWILD75	Spain	Cadiz	CA-2.9	V. vinifera subps. sylvestris	318	318	265	265	290	290	185	185	346	362	255	255	155	155	247	253	157	161	204	206	237	253	165	167	137	141	236	240	267	267	182	188	149	167	80	82	178	186	254	256
735	SPWILD76	Spain	Cadiz	CA-2.9 bis	V. vinifera subps. sylvestris	316	316	233	261	290	294	185	187	358	368	259	271	151	155	247	247	149	163	206	208	239	239	171	181	133	143	226	232	263	263	186	188	143	143	82	84	178	178	254	256
736	SPWILD77	Spain	Cadiz	CA-3.1	V. vinifera subps. sylvestris	304	318	233	265	288	290	183	193	354	358	255	255	151	151	247	251	149	161	210	210	233	239	169	173	159	159	228	232	263	267	172	182	143	165	80	84	172	206	256	256
737	SPWILD78	Spain	Cadiz	CA-3.2	V. vinifera subps. sylvestris	316	316	227	233	288	290	185	187	354	358	239	259	149	155	247	253	155	155	208	210	239	249	171	171	133	143	226	240	263	267	178	190	143	167	78	78	172	206	240	256
738	SPWILD79	Spain	Cadiz	CA-4.1	V. vinifera subps. sylvestris	316	316	227	233	290	294	181	185	354	358	251	259	149	151	247	247	159	159	206	214	239	249	181	183	159	159	232	236	267	267	174	178	163	165	80	80	178	206	248	256
739	SPWILD80	Spain	Cadiz	CA-4.4	V. vinifera subps. sylvestris	318	318	233	253	290	294	185	187	346	354	259	261	151	151	247	251	155	163	206	210	239	239	181	183	133	153	234	234	263	267	172	182	163	179	78	80	172	178	238	248
740	SPWILD81	Spain	Cadiz	CA-4.7	V. vinifera subps. sylvestris	316	316	233	259	288	288	181	185	354	372	259	261	149	149	247	247	159	161	206	208	239	253	165	167	133	153	234	240	265	267	172	178	143	167	78	84	178	206	254	258
741	SPWILD82	Spain	Cadiz	CA-5.1	V. vinifera subps. sylvestris	310	316	257	259	294	308	185	193	346	372	249	259	149	149	247	247	157	161	206	208	237	247	165	169	153	159	230	230	263	265	174	182	159	167	80	80	172	172	254	256
742	SPWILD83	Spain	Cadiz	CA-5.2	V. vinifera subps. sylvestris	310	318	245	265	290	290	181	181	358	358	259	259	149	157	251	253	149	163	206	208	239	243	183	183	133	135	240	240	263	265	174	182	143	165	78	84	196	196	238	254
743	SPWILD84	Spain	Cadiz	CA-6.1	V. vinifera subps. sylvestris	310	316	259	265	290	290	181	181	372	372	255	259	149	155	247	253	161	161	210	216	239	249	171	173	133	135	232	238	263	267	178	190	143	175	80	84	186	186	248	256
744	SPWILD85	Spain	Cadiz	CA-8.1	V. vinifera subps. sylvestris	310	324	263	263	288	308	185	189	354	354	255	255	151	155	251	251	161	163	206	208	239	249	165	173	133	153	238	240	263	267	178	190	143	163	80	80	174	186	238	254
745	SPWILD86	Spain	Cadiz	CA-8.2	V. vinifera subps. sylvestris	316	318	261	265	288	294	185	185	346	358	255	255	149	151	247	251	149	161	208	210	237	237	167	171	133	147	228	236	263	267	180	190	143	143	80	80	172	174	238	240
746	SPWILD87	Spain	Cadiz	CA-8.6	V. vinifera subps. sylvestris	310	316	257	257	288	308	185	189	354	354	249	255	151	155	247	251	161	161	208	208	239	253	165	165	153	159	232	232	263	267	172	178	143	163	80	80	178	196	254	254
747	SPWILD88	Spain	Cadiz	CA-8.7	V. vinifera subps. sylvestris	318	324	265	265	290	294	179	181	346	346	255	259	151	151	247	247	149	161	206	208	237	237	167	181	137	143	228	232	263	267	178	182	143	165	80	82	186	188	254	254
748	SPWILD89	Spain	Cadiz	CA-9.1	V. vinifera subps. sylvestris	316	316	257	261	288	290	181	187	346	346	255	259	149	149	251	251	157	159	208	208	239	239	181	181	153	153	232	236	263	267	182	182	143	143	80	80	178	206	248	256
749	SPWILD90	Spain	Cadiz	CA-9.3	V. vinifera subps. sylvestris	304	310	233	257	290	290	179	187	346	358	251	255	149	151	247	247	161	161	208	208	239	253	167	173	133	159	232	232	263	263	172	182	143	165	80	80	168	178	238	240
750	SPWILD91	Spain	Cadiz	CA-9.7	V. vinifera subps. sylvestris	310	318	227	257	290	290	185	187	354	362	249	255	147	149	241	247	159	161	208	210	239	263	177	187	133	159	236	236	261	263	182	186	143	165	84	84	168	178	248	256
751	SPWILD92	Spain	Malaga	MA-1.1	V. vinifera subps. sylvestris	316	318	261	261	290	290	181	187	354	358	239	259	149	151	247	253	159	173	208	208	243	249	181	187	143	159	232	232	263	267	182	190	143	165	78	82	172	180	240	248
752	SPWILD93	Spain	Malaga	MA-1.5	V. vinifera subps. sylvestris	318	318	233	257	290	290	181	195	346	354	239	271	149	151	247	247	161	163	206	208	237	239	181	183	133	153	232	234	259	263	172	178	143	167	80	84	168	188	238	248
753	SPWILD94	Spain	Malaga	MA-2.11	V. vinifera subps. sylvestris	316	324	257	261	290	290	187	193	364	368	255	259	149	151	247	247	161	161	208	210	239	249	181	181	139	159	232	236	267	267	188	190	143	167	84	84	178	178	254	256
754	SPWILD95	Spain	Malaga	MA-2.2	V. vinifera subps. sylvestris	316	318	253	261	290	290	187	193	364	368	259	271	149	149	247	251	161	161	208	208	239	263	181	181	133	139	228	236	267	267	182	188	143	167	80	84	180	180	254	254
755	SPWILD96	Spain	Malaga	MA-2.4	V. vinifera subps. sylvestris	318	324	261	261	290	290	187	193	358	368	255	259	149	149	247	251	161	161	208	210	239	263	181	181	139	159	228	232	267	267	182	190	167	167	84	84	178	182	254	254
756	SPWILD97	Spain	Malaga	MA-2.7	V. vinifera subps. sylvestris	316	318	257	265	290	290	183	189	364	368	259	271	149	151	245	245	161	161	208	208	239	249	181	181	133	141	228	236	263	267	186	188	143	143	84	84	180	182	254	254
757	SPWILD98	Spain	Malaga	MA-2.8	V. vinifera subps. sylvestris	316	318	243	253	290	290	181	187	364	372	259	259	149	157	247	247	161	161	208	210	239	239	181	183	159	159	228	232	267	267	186	194	143	143	80	84	178	206	238	254
758	SPWILD99	Spain	Cordoba	CO-1.1	V. vinifera subps. sylvestris	324	324	233	233	288	294	189	193	354	354	249	259	149	149	247	253	159	159	206	206	239	251	165	173	143	153	232	232	259	263	174	213	149	149	80	84	206	206	248	254
759	SPWILD100	Spain	Cordoba	CO-1.4	V. vinifera subps. sylvestris	304	324	233	253	290	290	181	187	354	354	249	249	149	149	247	247	149	157	206	212	243	249	167	187	143	153	232	232	263	263	182	182	143	143	80	80	172	178	248	254
760	SPWILD101	Spain	Cordoba	CO-1.5	V. vinifera subps. sylvestris	310	310	233	261	290	290	181	193	346	354	259	259	149	151	241	247	159	159	210	212	239	239	165	181	153	153	230	236	263	263	174	182	143	167	78	80	172	206	248	254
761	SPWILD102	Spain	Cordoba	CO-1.8	V. vinifera subps. sylvestris	316	318	245	245	290	290	181	185	354	354	239	259	149	149	247	247	155	159	206	206	239	263	167	169	153	159	228	234	263	267	182	190	165	165	78	78	178	178	266	266
762	SPWILD103	Spain	Cordoba	CO-2.1	V. vinifera subps. sylvestris	310	316	217	263	288	294	189	193	346	354	239	251	151	151	247	247	151	159	212	212	239	243	165	181	133	153	232	232	263	263	174	182	143	149	80	84	178	206	240	254
763	SPWILD104	Spain	Cordoba	CO-2.2	V. vinifera subps. sylvestris	310	318	253	261	288	290	181	193	346	348	239	255	149	151	245	251	151	155	206	208	239	251	167	181	133	153	222	232	261	267	172	188	163	165	80	82	180	186	242	256
764	SPWILD105	Spain	Cordoba	CO-2.5	V. vinifera subps. sylvestris	304	318	227	261	288	290	187	193	346	348	249	249	149	149	247	247	151	161	208	214	239	247	181	181	133	159	222	232	263	265	178	182	143	163	80	80	188	202	238	256
765	SPWILD106	Spain	Cordoba	CO-3.2	V. vinifera subps. sylvestris	318	318	261	261	288	288	189	193	354	364	239	259	149	149	245	251	151	159	206	208	243	251	167	167	143	143	232	236	263	263	188	190	143	165	80	80	178	188	254	254
766	SPWILD107	Spain	Cordoba	CO-3.7	V. vinifera subps. sylvestris	310	318	233	233	288	294	183	185	348	358	249	255	149	149	245	253	157	161	206	210	253	263	165	167	133	143	228	232	261	263	172	190	143	165	84	84	172	178	248	254
767	SPWILD108	Spain	Cordoba	CO-3.8	V. vinifera subps. sylvestris	304	318	251	253	288	288	179	187	354	354	257	257	149	149	247	253	149	173	206	214	249	249	173	183	133	143	232	234	263	263	172	182	149	167	80	80	172	202	248	254
768	SPWILD109	Spain	Cordoba	CO-4.1	V. vinifera subps. sylvestris	304	318	263	263	288	294	189	189	358	372	239	271	149	149	241	247	159	159	210	212	247	263	169	171	141	153	228	236	267	267	174	194	165	165	78	80	178	186	254	254
769	SPWILD110	Spain	Cordoba	CO-4.3	V. vinifera subps. sylvestris	310	310	257	261	288	288	189	189	348	354	249	259	151	157	247	247	155	161	206	212	247	263	167	167	141	153	222	232	263	267	190	194	163	167	80	84	186	202	248	254
770	SPWILD111	Spain	Cordoba	CO-4.4	V. vinifera subps. sylvestris	310	310	247	257	288	290	181	189	348	348	259	271	149	151	247	247	157	161	212	212	247	247	165	167	137	141	222	228	263	267	190	194	163	163	80	84	186	206	254	254
771	SPWILD112	Spain	Cordoba	CO-4.7	V. vinifera subps. sylvestris	310	316	233	251	288	288	181	189	354	358	239	251	149	151	247	253	159	161	210	212	239	239	181	183	137	159	222	236	263	267	172	182	163	167	78	84	178	182	248	254
772	SPWILD113	Spain	Cordoba	CO-4.8	V. vinifera subps. sylvestris	318	318	263	263	290	290	181	185	364	372	239	251	149	157	241	241	157	159	206	210	239	251	167	181	159	159	222	240	263	267	188	190	165	165	84	84	202	202	238	254
773	SPWILD114	Spain	Cordoba	CO-4.9	V. vinifera subps. sylvestris	310	318	235	251	288	290	181	193	354	358	239	255	149	151	247	247	157	161	212	212	239	239	167	167	133	153	232	236	263	267	172	190	163	173	78	84	172	172	240	254
774	SPWILD115	Spain	Cordoba	CO-5.1	V. vinifera subps. sylvestris	310	324	251	251	290	290	183	193	364	372	239	255	149	151	247	247	151	161	206	214	239	263	167	167	153	153	236	240	263	267	182	188	165	167	80	80	178	202	240	254
775	SPWILD116	Spain	Cordoba	CO-5.4	V. vinifera subps. sylvestris	316	324	261	267	290	290	183	187	358	364	239	255	149	151	241	247	155	161	208	212	239	263	167	167	143	153	236	240	265	267	174	186	165	167	80	84	172	178	254	254
776	SPWILD117	Spain	Cordoba	CO-5.5	V. vinifera subps. sylvestris	304	316	251	261	288	290	181	193	358	364	239	255	149	151	241	247	151	161	208	214	239	263	167	181	143	153	236	240	263	267	182	188	143	163	80	80	178	202	254	254
777	SPWILD118	Spain	Jaén	J-1.1	V. vinifera subps. sylvestris	310	316	233	263	288	290	187	193	348	368	259	259	149	149	247	247	161	161	212	214	239	253	183	187	153	157	232	232	259	263	174	176	163	163	78	84	186	202	248	248
778	SPWILD119	Spain	Jaén	J-1.4	V. vinifera subps. sylvestris	310	316	233	263	288	290	179	193	348	364	259	259	149	149	247	247	161	161	206	212	239	239	183	183	153	157	232	236	263	263	174	186	163	167	78	84	172	202	248	254
779	SPWILD120	Spain	Jaén	J-1.5	V. vinifera subps. sylvestris	310	316	263	263	288	288	187	189	346	364	239	239	149	151	247	251	159	161	208	212	239	263	167	181	143	153	228	240	263	263	182	194	143	143	80	84	172	202	254	254
780	SPWILD121	Spain	Jaén	J-1.8	V. vinifera subps. sylvestris	310	316	263	263	288	288	179	187	364	364	239	259	149	149	247	251	161	161	206	208	239	263	165	167	153	153	232	236	259	263	174	182	163	163	84	84	174	202	248	266
781	SPWILD122	Spain	Jaén	J-2.1	V. vinifera subps. sylvestris	304	302	227	261	288	290	189	189	346	364	255	259	149	149	245	245	159	161	212	212	239	263	165	167	141	153	228	232	263	267	172	194	163	165	78	80	172	202	248	248
782	SPWILD123	Spain	Jaén	J-2.10	V. vinifera subps. sylvestris	304	302	261	263	288	290	189	189	346	358	249	259	149	157	247	247	159	159	208	214	239	263	165	181	143	153	228	232	259	263	182	190	163	163	78	80	178	202	254	254
783	SPWILD124	Spain	Jaén	J-2.11	V. vinifera subps. sylvestris	304	302	261	263	290	290	189	193	358	364	239	259	149	149	247	247	159	159	210	214	239	263	167	173	141	143	228	232	259	263	182	190	163	163	78	78	178	178	248	254
784	SPWILD125	Spain	Jaén	J-2.3	V. vinifera subps. sylvestris	304	316	261	263	288	288	189	189	364	364	259	259	149	149	247	247	159	161	212	212	263	263	167	167	141	157	228	228	263	267	172	196	143	163	78	80	178	202	248	248
785	SPWILD126	Spain	Jaén	J-2.4	V. vinifera subps. sylvestris	304	302	233	245	288	290	193	193	354	364	251	251	149	149	247	253	157	161	210	216	263	263	177	179	141	159	228	232	265	267	186	186	143	163	78	80	178	206	238	254
786	SPWILD127	Spain	Jaén	J-2.6	V. vinifera subps. sylvestris	304	302	243	243	288	288	189	189	364	364	259	259	149	149	245	245	159	161	212	212	263	263	165	167	141	159	232	232	263	267	182	194	143	151	80	80	178	202	254	256
787	SPWILD128	Spain	Jaén	J-2.8	V. vinifera subps. sylvestris	304	302	261	263	288	290	189	193	346	364	255	259	149	149	247	247	149	161	208	214	239	263	167	167	157	159	228	228	265	267	190	194	165	179	80	80	178	202	248	254
788	SPWILD129	Spain	Jaén	J-2.9	V. vinifera subps. sylvestris	304	302	263	263	288	290	189	189	346	364	249	259	149	149	247	247	159	159	208	214	239	263	167	181	141	143	228	228	263	267	190	190	143	163	78	78	178	202	248	254
789	SPWILD130	Spain	Sevilla	SE-1.1	V. vinifera subps. sylvestris	304	302	227	257	288	290	181	189	354	372	255	257	149	149	245	245	149	155	206	210	239	253	167	167	141	159	232	240	263	265	180	192	165	179	80	84	178	186	254	266
790	SPWILD131	Spain	Sevilla	SE-1.2	V. vinifera subps. sylvestris	310	324	235	261	288	288	185	187	346	358	249	251	149	155	247	251	161	173	208	210	239	263	181	183	159	159	232	232	259	259	190	215	143	143	78	80	196	196	248	256
791	SPWILD132	Spain	Sevilla	SE-1.4	V. vinifera subps. sylvestris	304	310	251	261	288	290	181	183	348	364	251	251	149	155	247	263	149	151	210	212	249	263	165	167	143	151	232	240	263	267	172	178	143	165	80	80	178	178	238	254
792	SPWILD133	Spain	Sevilla	SE-1.5	V. vinifera subps. sylvestris	304	302	251	251	288	290	181	185	364	364	249	251	149	149	247	247	149	155	212	212	239	239	167	169	139	143	232	232	263	267	174	190	151	151	80	80	180	180	254	270
793	SPWILD134	Spain	Sevilla	SE-1.6	V. vinifera subps. sylvestris	304	310	251	261	288	288	181	185	354	354	249	249	149	149	247	263	155	159	212	212	239	239	167	173	143	151	232	240	259	267	188	190	151	165	80	84	180	202	256	256
794	SPWILD135	Spain	Sevilla	SE-2.1	V. vinifera subps. sylvestris	310	310	235	235	288	290	179	189	368	368	255	261	149	155	241	247	149	151	208	214	239	249	181	183	133	159	230	232	265	265	172	186	163	165	80	84	182	182	238	256
795	SPWILD136	Spain	Sevilla	SE-2.3	V. vinifera subps. sylvestris	310	318	261	261	288	290	185	187	354	368	257	259	149	149	247	253	151	161	206	208	239	249	181	181	141	153	232	236	267	267	174	186	163	179	78	80	178	202	254	256
796	SPWILD137	Spain	Sevilla	SE-2.4	V. vinifera subps. sylvestris	304	324	233	267	288	290	179	189	354	372	251	255	149	157	245	245	157	161	208	212	249	249	167	191	147	157	226	232	263	267	188	192	143	165	80	84	178	186	238	240
797	SPWILD138	Spain	Sevilla	SE-2.5	V. vinifera subps. sylvestris	304	318	233	267	288	290	187	189	354	354	251	251	149	149	241	247	151	151	210	212	239	249	167	167	157	159	228	232	263	265	182	192	143	165	80	80	178	178	256	266
798	SPWILD139	Spain	Sevilla	SE-2.6	V. vinifera subps. sylvestris	304	302	235	257	288	290	181	187	354	372	239	249	147	149	247	251	161	161	210	214	239	253	165	183	133	153	232	232	265	265	182	190	143	165	80	80	202	206	238	238
799	SPWILD140	Spain	Sevilla	SE-2.7	V. vinifera subps. sylvestris	304	310	253	267	288	288	181	189	354	354	259	259	149	149	247	251	151	151	208	210	239	239	167	167	135	157	230	240	265	267	174	186	149	149	80	80	206	206	254	266
800	SPWILD141	Spain	Sevilla	SE-2.8	V. vinifera subps. sylvestris	318	318	233	261	288	290	185	187	354	368	257	259	149	151	247	253	151	173	206	212	239	249	165	181	153	153	232	232	261	267	174	186	143	179	78	80	178	202	254	256
801	SPWILD142	Spain	Sevilla	SE-3.4	V. vinifera subps. sylvestris	310	318	227	261	288	288	189	191	354	364	249	257	149	151	247	247	155	155	206	206	239	265	173	173	141	143	236	236	263	263	180	182	143	143	84	84	178	186	254	266
802	SPWILD143	Spain	Sevilla	SE-3.6	V. vinifera subps. sylvestris	304	316	261	263	288	290	181	185	354	358	249	257	149	157	247	247	149	161	206	208	249	253	167	173	143	143	222	232	263	267	180	182	143	165	80	84	180	202	238	254
803	SPWILD144	Spain	Sevilla	SE-3.7	V. vinifera subps. sylvestris	318	318	227	227	288	290	191	191	354	354	251	251	149	151	241	241	149	149	206	210	239	263	167	173	141	153	236	236	263	265	174	182	143	149	80	84	182	186	254	266
804	SPWILD145	Spain	Sevilla	SE-5.1	V. vinifera subps. sylvestris	304	316	227	267	288	290	181	189	354	354	249	251	149	149	251	253	151	173	206	210	239	249	181	181	133	133	228	240	267	267	182	192	143	163	80	84	172	178	238	238
805	SPWILD146	Spain	Sevilla	SE-5.3	V. vinifera subps. sylvestris	304	302	233	235	290	290	181	187	354	364	251	251	149	151	247	247	151	151	210	214	249	249	173	181	159	159	232	232	265	265	172	178	143	179	80	84	178	178	248	256
806	SPWILD147	Spain	Sevilla	SE-5.4	V. vinifera subps. sylvestris	304	316	233	267	288	290	193	193	358	364	251	259	149	151	251	251	157	163	210	212	239	263	181	181	133	159	232	232	263	263	192	196	143	143	80	80	178	206	240	254
807	SPWILD148	Spain	Badajoz	BA-1.1	V. vinifera subps. sylvestris	304	316	245	251	288	288	185	187	348	354	251	257	151	151	247	247	149	155	208	210	239	239	167	177	153	159	232	232	263	263	174	188	163	173	82	84	178	202	238	256
808	SPWILD149	Spain	Badajoz	BA-1.3	V. vinifera subps. sylvestris	304	318	245	263	288	288	181	187	354	358	259	259	149	149	247	247	149	159	210	212	239	239	167	167	153	153	230	236	259	261	180	182	143	165	78	78	172	178	256	256
809	SPWILD150	Spain	Badajoz	BA-1.6	V. vinifera subps. sylvestris	310	316	251	265	290	290	187	187	348	372	251	259	149	157	245	245	149	155	206	208	239	249	171	187	159	159	232	232	261	265	172	174	143	163	80	84	178	206	248	254
810	SPWILD151	Spain	Badajoz	BA-2.1	V. vinifera subps. sylvestris	310	328	235	261	288	288	191	191	354	358	249	255	149	157	247	247	173	173	208	208	239	239	183	183	139	159	238	238	259	263	178	182	167	167	80	80	172	172	256	270
811	SPWILD152	Spain	Badajoz	BA-2.2	V. vinifera subps. sylvestris	304	318	257	267	288	288	183	191	346	362	239	255	155	157	247	247	149	173	206	210	239	249	173	181	139	139	232	232	259	259	178	190	143	165	84	84	196	202	270	270
812	SPWILD153	Spain	Badajoz	BA-2.3	V. vinifera subps. sylvestris	310	318	251	261	288	294	187	191	354	354	249	251	149	157	247	247	159	159	208	208	239	239	181	181	153	157	232	232	259	265	182	190	143	143	78	78	174	202	238	254
813	SPWILD154	Spain	Badajoz	BA-2.4 bis	V. vinifera subps. sylvestris	310	328	235	257	288	288	191	191	346	358	239	251	149	157	241	245	149	173	206	206	239	249	181	183	135	139	226	232	259	263	184	190	165	165	78	84	172	172	238	270
814	SPWILD155	Spain	Badajoz	BA-2.5	V. vinifera subps. sylvestris	310	324	263	267	288	290	187	191	354	358	239	255	155	157	245	245	149	161	206	206	233	239	181	183	137	159	232	232	259	263	174	182	143	167	80	84	172	178	238	254
815	SPWILD156	Spain	Caceres	CC-1.1	V. vinifera subps. sylvestris	316	316	227	261	288	288	181	191	356	356	253	255	149	149	245	245	159	167	210	212	257	257	165	167	153	159	232	232	263	263	182	184	163	163	78	84	172	178	254	254
816	SPWILD157	Spain	Caceres	CC-1.2	V. vinifera subps. sylvestris	304	316	227	245	288	290	185	189	364	372	255	259	149	151	245	245	149	159	212	212	237	239	167	171	153	167	232	232	259	263	172	182	143	165	80	80	172	188	254	254
817	SPWILD158	Spain	Caceres	CC-1.5	V. vinifera subps. sylvestris	316	316	227	257	288	288	185	193	362	364	259	259	149	151	245	245	149	159	212	214	237	239	167	171	153	153	228	232	259	263	182	194	143	163	78	80	178	188	254	266
818	SPWILD159	Spain	Caceres	CC-1.6	V. vinifera subps. sylvestris	310	316	257	261	288	290	189	193	358	364	239	259	149	149	245	253	159	167	208	212	239	247	167	187	157	159	228	232	259	263	182	182	143	163	78	82	178	202	248	254
819	SPWILD160	Spain	Ciudad Real	CR-1.1	V. vinifera subps. sylvestris	310	310	227	263	290	290	185	193	362	364	249	261	149	151	247	253	159	173	208	214	239	263	167	173	133	153	232	236	263	263	188	194	163	173	80	84	172	182	240	254
820	SPWILD161	Spain	Ciudad Real	CR-1.2	V. vinifera subps. sylvestris	304	318	259	263	288	308	185	193	346	362	249	261	147	151	247	253	159	159	208	210	239	239	167	181	133	153	232	240	263	263	194	194	163	165	84	84	172	182	240	254
821	SPWILD162	Spain	Ciudad Real	CR-1.5	V. vinifera subps. sylvestris	304	310	233	263	288	290	193	193	346	346	249	259	149	151	247	253	149	159	206	210	239	239	167	173	139	153	226	230	263	263	172	194	143	163	78	80	182	182	238	254
822	SPWILD163	Spain	Ciudad Real	CR-1.6	V. vinifera subps. sylvestris	304	318	253	263	288	290	189	193	346	354	239	255	147	149	245	245	149	159	208	214	239	239	167	173	133	139	228	232	263	263	186	194	163	165	78	84	180	182	238	240
823	SPWILD164	Spain	Ciudad Real	CR-1.7	V. vinifera subps. sylvestris	316	328	233	261	288	288	185	193	372	372	239	259	149	149	247	247	149	149	208	210	239	263	167	173	153	153	228	230	263	263	182	194	163	163	78	78	178	182	248	248
824	SPWILD165	Spain		PT-1.3	V. vinifera subps. sylvestris	318	324	235	245	288	308	181	189	346	358	255	259	149	149	247	247	155	159	206	206	239	263	167	169	159	159	228	232	263	265	190	190	165	165	78	80	172	178	266	270
825	SPWILD166	Spain		PT-1.4	V. vinifera subps. sylvestris	316	318	235	245	290	308	185	185	346	358	239	249	149	149	247	247	161	161	206	208	239	263	165	167	143	159	228	234	265	267	184	188	143	159	78	78	168	178	266	266
826	SPWILD167	Spain		PT-1.5	V. vinifera subps. sylvestris	304	316	245	251	288	290	189	191	346	368	239	259	151	157	247	247	161	161	206	214	239	239	181	181	133	153	228	232	259	263	184	190	143	165	80	80	168	186	240	266
827	SPWILD168	Spain	Huelva	H-7.1 bis	V. vinifera subps. sylvestris	316	316	261	267	290	294	193	193	354	354	239	259	149	149	247	247	161	161	210	210	249	249	173	181	153	153	230	232	259	263	174	213	143	143	78	78	168	178	254	254
828	SPWILD169	Spain	Huelva	H-1.1	V. vinifera subps. sylvestris	310	318	243	261	290	290	183	189	358	372	249	255	151	151	247	247	149	157	206	208	249	263	167	167	135	159	228	234	263	267	184	188	165	165	84	84	172	182	254	254
829	SPWILD170	Spain	Huelva	H-1.3	V. vinifera subps. sylvestris	310	318	261	263	290	290	191	191	354	372	255	255	151	157	241	247	151	159	206	208	239	243	167	183	137	159	228	230	265	267	172	178	143	179	78	84	172	178	254	254
830	SPWILD171	Spain	Huelva	H-3.1	V. vinifera subps. sylvestris	316	316	235	261	288	288	191	191	362	364	259	261	149	157	247	247	149	161	206	214	239	239	167	167	157	159	232	232	263	263	182	184	143	143	80	80	180	206	254	254
831	SPWILD172	Spain	Huelva	H-4.1	V. vinifera subps. sylvestris	304	310	251	261	288	294	187	189	364	368	251	251	149	151	247	247	151	155	204	208	239	239	167	167	143	159	232	232	255	263	182	182	147	165	78	84	178	186	266	266
832	SPWILD173	Spain	Huelva	H-5.1	V. vinifera subps. sylvestris	304	310	233	263	288	290	181	187	354	358	251	251	149	151	247	253	149	159	208	210	239	249	173	181	139	153	232	238	263	265	182	182	149	163	80	80	178	182	254	270
833	SPWILD174	Spain	Huelva	H-6.1	V. vinifera subps. sylvestris	304	310	233	267	290	290	181	189	354	364	259	259	149	155	247	247	149	149	208	210	239	249	165	165	133	159	230	232	259	267	213	213	143	163	78	78	172	180	238	258
834	SPWILD175	Spain	Huelva	H-6.3	V. vinifera subps. sylvestris	304	316	235	261	290	290	193	193	354	362	239	251	149	149	247	247	149	161	206	206	239	257	165	181	153	159	230	232	259	263	213	213	143	165	78	78	172	180	254	254
835	SPWILD176	Spain	Huelva	H-6.4	V. vinifera subps. sylvestris	310	316	233	261	290	290	187	193	354	362	259	259	149	149	247	247	149	163	208	208	249	249	165	165	153	159	232	232	259	267	172	202	143	151	78	78	172	178	238	254
836	SPWILD177	Spain	Huelva	H-6.5	V. vinifera subps. sylvestris	310	316	235	261	290	290	181	189	346	358	239	239	149	149	245	245	149	161	206	208	249	249	165	173	143	159	230	232	259	267	202	213	143	165	80	80	172	178	254	258
837	SPWILD178	Spain	Huelva	H-6.6	V. vinifera subps. sylvestris	310	310	261	261	290	290	193	193	354	358	239	259	149	149	245	245	149	149	206	208	249	257	165	181	159	159	222	232	259	267	190	217	143	151	80	80	172	180	254	254
838	SPWILD179	Spain	Huelva	H-6.7	V. vinifera subps. sylvestris	310	316	261	261	290	290	193	193	354	354	239	259	155	155	245	245	149	161	208	208	249	249	165	165	133	153	230	232	259	263	190	194	143	151	78	78	178	178	238	256
839	SPWILD180	Spain	Huelva	H-6.8	V. vinifera subps. sylvestris	304	310	261	265	290	290	181	193	354	364	259	259	149	155	247	247	149	163	208	208	249	257	165	177	153	159	232	232	259	263	172	194	143	143	80	80	172	186	238	256
840	SPWILD181	Spain	Huelva	H-7.2	V. vinifera subps. sylvestris	310	310	261	261	290	290	181	187	354	364	255	259	149	155	247	247	149	159	210	210	249	249	181	181	133	153	230	232	259	263	190	190	143	143	80	84	178	202	238	258
841	SPWILD182	Spain	Huelva	H-7.3	V. vinifera subps. sylvestris	304	316	227	261	290	294	181	193	346	354	239	259	149	155	247	247	149	159	206	208	239	239	165	165	159	159	232	236	263	263	213	213	143	143	80	84	178	178	254	256
842	SPWILD183	Spain	Huelva	H-7.5	V. vinifera subps. sylvestris	310	316	227	261	290	290	189	189	346	354	259	259	149	155	247	247	159	163	206	206	239	249	165	165	159	159	232	232	259	263	213	213	143	143	80	84	180	196	238	256
843	SPWILD184	Spain	Huelva	H-7.7	V. vinifera subps. sylvestris	310	310	261	261	290	290	193	193	346	346	239	251	147	147	245	245	149	161	208	208	249	263	167	167	159	159	232	236	259	267	172	213	143	165	80	80	178	196	248	258
844	SPWILD185	Spain	Huelva	H-7.8	V. vinifera subps. sylvestris	316	316	261	261	290	290	189	193	346	354	249	259	149	155	247	247	149	159	206	208	249	249	173	181	153	159	232	232	263	263	213	213	143	151	78	80	178	178	248	256
845	SPWILD186	Spain	Cadiz	CA-13.1	V. vinifera subps. sylvestris	316	318	227	263	288	290	181	193	368	368	251	251	149	149	247	247	161	173	208	208	237	237	167	173	137	159	230	232	261	263	176	182	165	165	80	84	182	186	254	256
846	SPWILD187	Spain	Cadiz	CA-13.2	V. vinifera subps. sylvestris	316	318	253	265	290	290	181	189	362	372	259	259	147	149	247	247	149	161	208	210	239	239	173	187	135	159	230	232	267	267	172	182	143	165	78	80	178	178	238	248
847	SPWILD188	Spain	Cadiz	CA-13.3	V. vinifera subps. sylvestris	316	318	265	265	290	290	181	189	358	358	251	259	151	157	247	253	161	173	208	208	239	253	173	181	133	143	228	236	267	267	182	182	143	143	80	80	178	186	240	256
848	SPWILD189	Spain	Cadiz	CA-13.4	V. vinifera subps. sylvestris	310	318	233	265	290	294	181	189	346	362	259	259	149	155	247	247	161	161	208	212	237	239	167	173	159	159	232	238	263	263	172	182	163	163	80	80	178	202	256	256
849	SPWILD190	Spain	Cadiz	CA-13.6	V. vinifera subps. sylvestris	316	318	253	263	290	290	181	181	346	362	259	259	149	155	247	253	149	161	208	210	239	239	181	187	153	159	230	236	265	267	182	182	165	165	78	82	178	186	248	248
850	SPWILD191	Spain	Cadiz	CA-13.7	V. vinifera subps. sylvestris	316	318	263	265	290	290	181	185	346	358	251	259	149	151	247	253	161	161	208	208	239	253	181	187	133	159	228	236	265	267	172	182	163	165	78	80	178	186	240	248
851	SPWILD192	Spain	Cadiz	CA-13.8	V. vinifera subps. sylvestris	316	316	251	265	288	290	185	189	358	358	251	259	151	155	247	253	161	173	208	208	239	239	181	181	133	159	232	232	263	265	172	182	159	165	80	80	168	178	240	256
852	GEO1	Georgia		234	V. vinifera subps. sativa	310	318	235	235	288	294	179	179	368	374	261	261	151	151	241	253	157	157	0	0	0	0	0	0	135	143	238	238	263	263	164	190	139	163	78	80	166	182	240	266
853	GEO2	Georgia		adreulatkhelkana	V. vinifera subps. sativa	310	330	235	247	288	294	179	179	368	374	261	271	149	149	0	0	167	167	206	216	239	253	163	163	141	145	238	238	263	263	176	190	139	165	80	84	166	182	240	266
854	GEO3	Georgia		aghbij	V. vinifera subps. sativa	0	0	233	235	288	294	175	181	370	374	0	0	149	151	241	253	0	0	206	206	251	259	0	0	135	143	236	236	263	263	178	188	167	167	80	84	180	186	236	264
855	GEO4	Georgia		akomshtali	V. vinifera subps. sativa	304	318	233	273	0	0	179	179	360	360	251	257	149	151	241	241	145	179	206	210	0	0	169	185	0	0	226	232	263	263	158	172	155	163	0	0	172	186	248	266
856	GEO5	Georgia		aladasturi	V. vinifera subps. sativa	304	302	233	235	294	308	185	189	352	352	247	257	149	151	245	245	147	157	206	206	231	247	167	167	131	145	232	232	263	263	172	180	139	151	78	86	180	180	236	264
857	GEO6	Georgia		alexandrouli	V. vinifera subps. sativa	310	316	233	243	290	294	179	185	352	374	261	261	149	151	253	253	0	0	210	216	247	247	183	183	143	155	238	242	257	263	190	190	155	165	78	84	174	182	238	254
858	GEO7	Georgia		amlakhu	V. vinifera subps. sativa	316	318	235	255	288	290	183	185	360	368	247	261	149	149	241	253	159	173	206	210	239	247	169	185	133	147	232	242	263	263	182	182	151	165	78	82	172	188	238	248
859	GEO8	Georgia		anadasuri	V. vinifera subps. sativa	304	328	235	257	290	298	187	191	352	366	239	271	151	151	253	253	179	179	206	210	239	249	165	175	137	145	228	232	263	263	182	188	161	161	82	82	174	210	244	250
860	GEO9	Georgia		ananura	V. vinifera subps. sativa	318	324	227	233	290	294	175	185	354	364	247	257	149	151	247	253	163	177	206	206	233	241	191	191	141	155	240	242	263	263	176	178	153	153	76	80	0	0	252	264
861	GEO10	Georgia		argvetula	V. vinifera subps. sativa	316	316	227	233	290	292	175	185	336	352	249	253	149	151	241	253	157	157	206	206	247	253	165	171	141	153	236	242	261	263	182	190	137	163	78	80	172	178	238	248
862	GEO11	Georgia		argvetuli sapere	V. vinifera subps. sativa	316	318	235	247	290	290	179	179	344	344	271	271	149	151	247	253	155	157	0	0	247	249	0	0	143	145	232	238	0	0	190	190	163	163	80	80	172	182	0	0
863	GEO12	Georgia		ASPINDZURA	V. vinifera subps. sativa	310	318	235	253	290	294	179	179	362	376	0	0	149	149	241	253	163	167	206	216	247	251	163	163	141	145	238	242	263	263	188	194	131	139	78	84	166	182	240	266
864	GEO13	Georgia		ASURETULI SHAVI	V. vinifera subps. sativa	316	318	235	257	290	294	189	193	0	0	261	271	149	151	241	271	147	173	206	216	239	247	171	191	143	147	226	228	263	263	178	194	139	165	78	78	0	0	240	254
865	GEO14	Georgia		ATCHARULI TETRI	V. vinifera subps. sativa	304	330	233	247	290	290	179	189	354	354	247	257	149	151	249	253	153	177	206	206	233	239	165	191	153	157	234	242	263	263	182	194	163	179	82	84	186	208	260	268
866	GEO15	Georgia		AVASIRKHVA	V. vinifera subps. sativa	318	318	233	247	290	290	183	189	354	370	247	261	149	149	245	253	159	179	206	210	239	249	163	175	141	147	232	242	263	263	188	194	163	177	82	82	172	186	238	248
867	GEO16	Georgia		BADAGI	V. vinifera subps. sativa	304	316	235	235	290	290	185	189	0	0	0	0	149	149	253	253	0	0	196	206	233	263	0	0	133	143	232	232	0	0	0	0	163	163	82	86	0	0	238	254
868	GEO17	Georgia		BADAGITbilisi	V. vinifera subps. sativa	304	316	235	235	290	290	189	189	0	0	249	261	149	149	253	253	149	151	196	206	233	263	157	165	133	143	232	232	263	263	172	172	163	163	82	86	178	210	238	254
869	GEO18	Georgia		BATOMURA	V. vinifera subps. sativa	318	330	233	235	290	290	183	183	360	364	257	261	149	151	247	249	159	159	206	216	239	239	185	185	137	147	226	232	263	263	158	188	165	165	82	82	172	200	238	248
870	GEO19	Georgia		BAZALETURI	V. vinifera subps. sativa	318	318	235	257	290	292	179	179	352	368	249	261	149	151	241	253	155	157	206	210	249	253	169	185	143	147	226	228	263	263	182	188	139	165	82	82	208	210	238	254
871	GEO20	Georgia		BROLA	V. vinifera subps. sativa	0	0	235	243	294	294	185	193	0	0	0	0	149	149	241	245	0	0	206	216	249	249	167	183	135	153	0	0	263	263	184	188	167	177	78	80	182	186	246	252
872	GEO21	Georgia		BUERA	V. vinifera subps. sativa	316	318	231	243	290	294	179	193	352	352	249	249	149	151	241	253	155	163	196	206	247	259	169	169	137	147	0	0	257	263	190	194	165	167	76	80	174	182	240	266
873	GEO22	Georgia		BZVANURA	V. vinifera subps. sativa	0	0	233	243	294	294	175	185	354	374	0	0	151	151	245	253	0	0	206	206	247	253	169	169	141	145	236	238	263	263	190	194	165	169	80	84	174	182	252	264
874	GEO23	Georgia		CHINURI	V. vinifera subps. sativa	310	318	235	257	294	294	179	193	354	354	261	271	151	155	247	253	153	173	206	206	249	253	169	169	137	143	240	242	263	263	178	194	139	167	76	78	180	186	240	266
875	GEO24	Georgia		CHITISTVALA KAKHURI	V. vinifera subps. sativa	310	310	235	241	288	294	175	179	344	352	249	261	149	151	241	253	157	157	206	216	0	0	169	183	135	143	238	242	263	263	178	194	139	139	0	0	166	182	238	240
876	GEO25	Georgia		CHKHAVERI	V. vinifera subps. sativa	304	316	235	247	290	294	185	189	352	352	245	255	151	151	249	253	149	155	196	206	233	247	163	175	143	155	232	242	263	263	194	194	139	179	82	84	180	210	266	270
877	GEO26	Georgia		CHKHUTCHESHI	V. vinifera subps. sativa	0	0	233	243	294	294	175	185	354	374	0	0	151	151	245	253	0	0	206	206	247	253	169	169	141	145	236	238	263	263	190	194	165	169	80	84	174	182	252	264
878	GEO27	Georgia		DANAKHARULI	V. vinifera subps. sativa	279	318	235	235	290	308	175	175	352	352	247	259	151	151	247	253	163	177	206	206	247	253	163	175	141	145	226	232	263	263	178	194	165	165	80	80	178	208	252	264
879	GEO28	Georgia		DIDSHAVI	V. vinifera subps. sativa	310	322	233	247	294	294	181	181	360	360	239	271	151	151	253	253	163	167	206	216	247	253	163	165	141	155	236	242	257	263	178	194	167	167	78	80	182	210	260	264
880	GEO29	Georgia		DJANI	V. vinifera subps. sativa	0	0	235	235	290	290	185	187	354	368	0	0	149	151	247	253	0	0	206	206	249	253	165	165	137	145	236	240	263	263	186	188	165	179	80	82	172	212	240	254
881	GEO30	Georgia		DJANI BAKHVIS	V. vinifera subps. sativa	314	318	233	235	290	290	179	189	360	368	0	0	149	149	247	253	177	179	206	206	233	263	165	191	133	147	232	232	263	263	172	182	165	165	80	86	180	208	238	248
882	GEO31	Georgia		DJINESHI	V. vinifera subps. sativa	0	0	233	235	290	294	179	183	362	372	0	0	151	151	247	253	0	0	210	210	239	249	165	185	155	159	232	238	263	265	188	194	163	177	80	82	172	186	238	266
883	GEO32	Georgia		DJVARI	V. vinifera subps. sativa	316	318	235	257	294	294	179	193	352	352	249	261	149	149	247	253	0	0	0	0	235	235	0	0	135	143	236	242	0	0	0	0	157	165	76	80	166	182	238	266
884	GEO33	Georgia		DZELSHAVI OBCHURI	V. vinifera subps. sativa	316	318	235	241	294	294	179	193	332	360	249	271	147	149	241	247	0	0	194	200	239	251	0	0	145	147	226	242	253	257	172	190	163	165	80	82	172	178	238	240
885	GEO34	Georgia		DZIGANIDZIS SHAVI	V. vinifera subps. sativa	304	328	235	257	288	296	189	189	352	368	239	271	151	151	253	253	163	177	206	210	239	249	165	175	135	145	228	234	263	263	172	190	163	163	82	82	174	212	248	254
886	GEO35	Georgia		DZVELI ALEKSANDROULI	V. vinifera subps. sativa	316	330	235	235	290	294	179	189	356	374	249	253	149	151	247	253	149	149	206	206	249	253	0	0	137	145	236	236	263	263	178	190	163	165	84	84	172	200	254	266
887	GEO36	Georgia		ENDELADZIS SHAVI	V. vinifera subps. sativa	324	324	233	257	290	290	181	189	352	368	255	271	151	151	241	253	167	173	206	206	239	247	165	175	143	145	226	226	257	263	180	188	153	163	82	84	186	212	240	262
888	GEO37	Georgia		GABEKHOURI TSITELI	V. vinifera subps. sativa	314	318	235	247	290	290	175	185	364	370	255	261	149	149	241	249	0	0	206	206	233	241	165	165	141	155	232	242	263	263	188	194	145	179	78	82	174	202	238	254
889	GEO38	Georgia		GHRUBELA KARTLIS	V. vinifera subps. sativa	318	318	235	257	288	294	179	193	352	368	261	271	149	149	241	247	167	173	206	216	239	249	169	169	141	145	242	242	263	263	188	194	139	139	76	84	166	182	240	266
890	GEO39	Georgia		GHVANURA	V. vinifera subps. sativa	310	318	235	247	288	294	179	185	368	374	249	261	149	151	241	253	165	165	200	206	233	253	0	0	141	147	242	242	263	265	190	190	139	165	78	84	166	182	240	266
891	GEO40	Georgia		GHVINIS TSITELI	V. vinifera subps. sativa	310	322	235	257	294	294	179	179	364	372	261	271	149	151	247	253	167	167	206	206	247	253	165	165	143	147	234	240	263	263	176	188	165	165	80	84	166	180	240	240
892	GEO41	Georgia		GOMIS TETRI	V. vinifera subps. sativa	0	0	243	253	294	302	179	189	352	352	249	249	0	0	241	253	155	163	206	206	0	0	169	169	137	147	238	240	257	263	190	194	139	165	76	80	174	182	0	0
893	GEO42	Georgia		GORULA	V. vinifera subps. sativa	310	318	233	243	294	294	175	185	352	372	247	271	151	151	247	253	163	173	206	206	247	253	169	169	141	145	236	238	263	263	190	194	163	167	80	84	174	182	254	266
894	GEO43	Georgia		GORULI MTSVANE	V. vinifera subps. sativa	310	318	233	235	288	292	175	181	368	374	243	249	149	151	241	253	167	167	206	206	251	259	163	183	135	143	236	236	263	263	178	190	163	163	80	84	180	186	246	244
895	GEO44	Georgia		IKALTOS TSITELI	V. vinifera subps. sativa	304	318	235	247	290	294	179	185	352	360	249	261	151	151	253	253	167	167	216	216	245	247	163	169	143	153	226	238	257	263	172	178	139	163	78	80	202	208	240	262
896	GEO45	Georgia		JINESHI	V. vinifera subps. sativa	316	330	233	233	290	294	179	183	360	374	249	261	151	151	247	253	159	167	206	210	239	249	165	185	153	157	232	238	263	265	188	194	163	177	80	82	172	186	238	266
897	GEO46	Georgia		KAKHIS TETRA	V. vinifera subps. sativa	318	324	0	0	290	294	175	179	352	354	0	0	149	151	226	241	159	167	0	0	0	0	0	0	133	145	226	236	263	263	190	190	163	173	0	0	172	172	246	254
898	GEO47	Georgia		KAMURI SHAVI	V. vinifera subps. sativa	304	316	235	247	290	294	185	189	352	376	255	255	149	151	247	253	149	155	206	210	245	247	163	163	143	153	232	242	257	263	190	190	139	163	82	84	180	208	238	248
899	GEO48	Georgia		KATCHITCHI	V. vinifera subps. sativa	304	316	233	247	290	290	185	193	352	352	261	271	149	149	241	247	149	149	0	0	239	249	0	0	153	157	232	240	263	263	190	190	163	177	80	82	153	186	238	266
900	GEO49	Georgia		KHAPSHIRA	V. vinifera subps. sativa	0	0	235	247	290	294	189	191	354	362	0	0	149	149	241	245	0	0	206	206	239	251	165	169	153	159	232	238	263	263	176	182	167	167	80	80	188	200	248	266
901	GEO50	Georgia		KHARISTVALA KOLKHURI	V. vinifera subps. sativa	0	0	227	247	290	294	191	201	334	376	0	0	145	151	245	261	0	0	206	210	239	251	163	177	133	135	0	0	253	263	176	182	0	0	88	88	172	180	236	240
902	GEO51	Georgia		KHARISTVALA SHAVI	V. vinifera subps. sativa	314	318	235	243	290	294	179	193	354	370	247	271	151	155	241	247	167	173	206	206	247	247	169	171	135	145	230	238	263	263	176	178	169	169	80	84	166	174	238	252
903	GEO52	Georgia		Khikhvi	V. vinifera subps. sativa	310	318	235	243	294	294	175	185	354	376	249	261	149	155	241	253	163	173	206	206	247	253	169	169	141	145	236	240	257	263	178	194	163	165	76	80	178	180	254	266
904	GEO53	Georgia		KHUSHIA SHAVI	V. vinifera subps. sativa	304	316	233	233	288	292	179	179	368	368	253	255	147	149	247	249	149	157	206	210	239	247	163	175	137	153	234	242	263	263	190	190	139	175	80	82	206	208	266	270
905	GEO54	Georgia		KRAKHUNA	V. vinifera subps. sativa	304	318	233	235	294	294	179	179	352	368	0	0	151	151	249	253	149	163	206	210	239	253	175	185	143	147	228	232	263	263	188	188	163	165	82	82	174	210	238	254
906	GEO55	Georgia		KTSIA	V. vinifera subps. sativa	316	330	0	0	290	294	179	189	352	368	249	271	149	151	241	247	159	167	210	216	239	259	163	165	0	0	236	242	263	263	164	190	139	165	78	80	166	186	238	240
907	GEO56	Georgia		KVELOURI	V. vinifera subps. sativa	314	324	233	235	290	294	179	179	354	374	261	271	149	151	247	253	155	163	206	206	239	253	163	165	139	143	234	236	263	263	182	194	165	165	78	82	172	182	248	266
908	GEO57	Georgia		MAGHLARI SHAVI	V. vinifera subps. sativa	0	0	243	243	0	0	191	193	0	0	251	255	0	0	247	247	157	169	210	214	239	245	163	183	135	147	0	0	257	263	0	0	0	0	80	84	178	186	238	252
909	GEO58	Georgia		MAGHLARI TVRINA	V. vinifera subps. sativa	304	328	235	257	290	298	179	189	352	368	239	271	151	151	249	249	145	179	206	210	239	249	165	175	135	145	228	232	263	263	182	190	163	163	82	82	172	172	248	254
910	GEO59	Georgia		MAMUKAS VAZI	V. vinifera subps. sativa	0	0	235	257	290	294	179	187	354	354	0	0	149	151	247	253	0	0	206	206	239	253	165	185	143	147	226	232	263	263	182	188	0	0	82	82	0	0	248	266
911	GEO60	Georgia		MARGULI SAPERE	V. vinifera subps. sativa	316	318	243	275	288	294	191	193	370	372	247	255	147	151	247	247	157	177	210	214	239	245	163	183	135	147	224	232	257	263	172	180	165	169	80	84	178	186	242	256
912	GEO61	Georgia		MGALOBLISHVILI	V. vinifera subps. sativa	316	330	233	247	288	292	185	189	366	366	257	261	149	151	241	253	163	167	196	206	249	249	157	165	137	145	232	234	257	263	172	182	139	139	82	86	186	186	266	270
913	GEO62	Georgia		MSKHVILTVALA TETRI	V. vinifera subps. sativa	0	0	243	257	294	294	185	193	354	354	0	0	151	155	0	0	0	0	206	206	247	249	169	173	137	145	0	0	0	0	178	190	165	167	76	84	174	178	0	0
914	GEO63	Georgia		MTSVANE AVREKHI	V. vinifera subps. sativa	0	0	235	239	294	294	181	191	370	370	0	0	149	151	241	241	0	0	206	216	239	247	183	183	135	145	242	242	263	263	182	188	167	167	78	84	172	186	254	254
915	GEO64	Georgia		MTSVANE KAKHURI	V. vinifera subps. sativa	310	318	235	239	288	294	179	179	344	352	261	271	149	151	241	253	157	163	206	216	247	251	163	169	135	143	236	242	263	263	178	194	139	163	78	80	166	180	238	266
916	GEO65	Georgia		MUJURETULI	V. vinifera subps. sativa	310	316	233	243	290	294	181	185	352	374	0	0	149	151	253	253	165	169	206	206	247	247	0	0	143	155	238	242	257	263	190	190	155	165	78	84	174	182	0	0
917	GEO66	Georgia		NOSHRIO	V. vinifera subps. sativa	0	0	233	235	290	294	179	189	354	364	0	0	149	149	253	253	0	0	206	206	241	253	171	171	141	145	0	0	263	263	172	188	0	0	80	84	172	180	0	0
918	GEO67	Georgia		OJALESHI	V. vinifera subps. sativa	316	330	227	235	290	290	179	183	352	366	261	261	151	151	241	241	147	155	206	210	241	247	167	171	141	157	232	242	263	263	172	188	163	163	80	82	0	0	240	256
919	GEO68	Georgia		OKHTOURA	V. vinifera subps. sativa	0	0	235	235	290	294	179	179	364	372	0	0	149	151	241	253	0	0	206	206	247	253	163	163	133	143	226	242	257	263	0	0	165	165	78	84	178	182	0	0
920	GEO69	Georgia		OPOURA	V. vinifera subps. sativa	304	316	223	235	290	290	179	185	360	368	0	0	149	151	0	0	143	151	196	206	241	249	165	175	151	153	232	232	263	263	182	188	163	179	82	82	186	202	0	0
921	GEO70	Georgia		ORBELURI OJALESHI	V. vinifera subps. sativa	310	330	235	235	288	292	175	175	352	362	249	271	149	151	247	253	163	167	206	216	239	253	163	163	141	145	238	242	263	265	190	190	139	163	78	84	166	180	242	266
922	GEO71	Georgia		ORONA	V. vinifera subps. sativa	316	318	227	235	290	290	187	189	370	376	261	261	149	151	241	247	0	0	206	206	233	247	163	163	133	147	226	242	263	263	172	182	165	165	86	86	178	178	238	238
923	GEO72	Georgia		OTSKHANURI SAPERE	V. vinifera subps. sativa	316	330	227	233	290	290	175	185	352	352	249	253	149	151	241	253	155	157	194	204	233	233	163	169	141	153	236	242	261	263	190	190	137	165	78	80	172	178	252	256
924	GEO73	Georgia		PANESHI	V. vinifera subps. sativa	310	318	233	247	288	294	179	179	362	374	261	271	149	149	241	253	163	169	206	214	247	253	163	163	141	145	238	242	263	263	188	194	139	165	78	84	166	182	242	266
925	GEO74	Georgia		PORTOKA	V. vinifera subps. sativa	0	0	227	235	290	290	179	191	360	376	0	0	151	151	245	263	0	0	206	210	239	251	0	0	133	155	232	232	263	263	180	182	0	0	84	88	172	206	240	248
926	GEO75	Georgia		RKATSITELI	V. vinifera subps. sativa	318	318	235	243	294	294	175	185	352	354	261	271	149	151	241	253	167	167	196	206	239	267	155	163	133	143	236	242	263	263	178	194	139	163	80	80	172	182	238	266
927	GEO76	Georgia		RKATSITELI VARDISPERI	V. vinifera subps. sativa	318	318	235	243	292	292	179	181	352	354	261	271	149	151	253	253	167	167	206	206	247	253	163	183	133	143	226	232	263	263	178	194	139	163	80	80	172	182	238	266
928	GEO77	Georgia		RKO SHAVI	V. vinifera subps. sativa	304	324	257	257	290	294	179	185	352	368	247	271	147	151	249	253	167	173	210	216	239	247	165	169	143	145	226	242	257	263	178	194	163	165	82	86	156	166	256	256
929	GEO78	Georgia		SAMARKHI	V. vinifera subps. sativa	302	302	235	235	290	294	175	185	354	354	247	253	151	151	249	253	155	157	206	206	233	233	165	191	133	157	232	238	263	263	180	194	165	165	82	82	178	178	248	270
930	GEO79	Georgia		SAPENA	V. vinifera subps. sativa	314	318	235	235	294	294	175	189	354	354	247	261	151	151	247	253	157	157	206	210	245	253	183	183	141	147	232	236	263	265	178	194	163	165	80	80	166	182	240	254
931	GEO80	Georgia		SAPERAVI	V. vinifera subps. sativa	316	318	233	243	290	294	189	193	360	360	245	249	149	151	241	241	149	149	200	210	239	239	0	0	133	147	224	242	0	0	190	190	163	165	0	0	0	0	238	240
932	GEO81	Georgia		SAPERAVI ATENIS	V. vinifera subps. sativa	310	318	235	247	288	294	179	185	370	372	247	261	149	151	241	253	163	167	206	216	247	253	165	165	141	147	242	242	263	265	176	194	167	167	78	84	166	178	240	266
933	GEO82	Georgia		SAPERAVI GRDZELMTEVANA	V. vinifera subps. sativa	316	330	235	243	292	294	181	189	344	368	239	261	141	149	247	253	169	175	196	204	247	249	151	173	143	155	226	238	257	267	176	190	139	155	78	80	143	178	238	240
934	GEO83	Georgia		SATSURAVI	V. vinifera subps. sativa	310	316	233	247	290	294	175	175	362	362	249	253	149	149	249	253	169	175	196	206	0	0	163	165	135	143	232	236	263	263	180	188	163	179	0	0	180	202	238	254
935	GEO84	Georgia		SEURA	V. vinifera subps. sativa	324	330	235	247	290	294	179	189	344	368	249	271	149	151	241	253	0	0	0	0	0	0	0	0	143	155	226	236	0	0	190	190	139	163	82	84	178	178	238	254
936	GEO85	Georgia		SHAVI KURDZENI	V. vinifera subps. sativa	310	330	235	235	288	294	175	185	352	362	249	271	149	151	247	253	163	167	206	216	0	0	163	163	141	145	0	0	263	265	190	190	139	165	78	84	166	180	240	266
937	GEO86	Georgia		SHAVKAPITO	V. vinifera subps. sativa	310	330	235	247	288	296	179	185	336	352	249	261	149	151	247	253	163	167	206	216	239	251	165	171	141	145	238	238	263	263	176	194	139	139	80	84	166	180	240	266
938	GEO87	Georgia		SHONURI	V. vinifera subps. sativa	304	302	233	253	294	294	185	185	362	370	253	261	147	149	253	253	149	155	206	206	233	247	163	169	133	139	228	238	263	263	172	190	161	163	80	82	172	202	248	266
939	GEO88	Georgia		SKHILATUBANI	V. vinifera subps. sativa	304	316	235	235	290	290	179	185	360	368	253	261	149	151	249	253	151	155	0	0	241	249	165	175	0	0	232	232	263	263	182	188	163	179	82	82	186	202	0	0
940	GEO89	Georgia		TAMARIS VAZI	V. vinifera subps. sativa	316	322	235	247	288	288	179	179	344	344	271	271	149	151	247	253	155	157	206	206	247	249	165	173	143	145	232	236	257	265	190	190	161	175	80	80	172	182	244	252
941	GEO90	Georgia		TAVKVERI	V. vinifera subps. sativa	316	316	235	257	288	288	185	193	354	368	249	271	151	155	241	247	155	167	206	206	239	247	163	171	135	147	228	240	263	267	190	190	139	139	78	84	166	172	238	240
942	GEO91	Georgia		TCHETCHIPESHI	V. vinifera subps. sativa	0	0	235	245	288	292	181	181	370	372	0	0	149	149	247	247	0	0	206	210	239	249	169	169	133	135	0	0	263	263	178	194	163	179	78	86	0	0	236	236
943	GEO92	Georgia		TCHODI SALKHINOSI	V. vinifera subps. sativa	0	0	235	235	288	288	183	191	362	364	0	0	149	151	245	247	0	0	206	214	239	239	185	185	133	137	226	232	263	263	158	188	167	167	82	82	172	200	238	248
944	GEO93	Georgia		TCHUMUTA	V. vinifera subps. sativa	304	318	233	235	288	288	185	189	354	376	247	261	149	149	247	253	159	179	206	210	247	249	163	175	145	155	232	232	257	263	180	182	163	165	80	86	176	186	238	248
945	GEO94	Georgia		TCHVITILURI	V. vinifera subps. sativa	304	316	233	235	288	296	189	189	354	364	253	261	151	151	245	253	149	149	210	214	239	245	163	165	133	139	236	242	257	263	172	182	175	177	82	82	178	178	236	236
946	GEO95	Georgia		TITA KARTLIS	V. vinifera subps. sativa	316	318	233	243	288	292	175	185	342	352	249	271	151	151	247	253	165	169	206	206	239	249	173	183	133	143	238	248	263	263	190	190	137	175	78	86	174	182	238	254
947	GEO96	Georgia		TKBILI QURDZENI	V. vinifera subps. sativa	0	0	235	247	288	294	179	185	354	370	247	271	149	149	241	253	167	167	206	206	239	253	165	165	141	145	236	242	263	263	176	192	149	165	80	84	0	0	238	264
948	GEO97	Georgia		TKVLAPA SHAVI	V. vinifera subps. sativa	310	330	233	247	288	294	179	179	364	374	247	269	149	149	241	253	167	167	206	206	247	253	163	163	141	145	238	242	263	265	176	188	161	165	78	84	166	182	240	266
949	GEO98	Georgia		TQUPKVIRTA	V. vinifera subps. sativa	314	318	235	235	288	294	175	193	354	354	247	271	149	151	247	253	167	173	206	206	247	253	191	191	141	145	230	238	263	263	176	178	155	155	76	80	166	182	252	264
950	GEO99	Georgia		TSITELOURI	V. vinifera subps. sativa	0	0	239	247	294	308	179	181	0	0	0	0	149	151	0	0	0	0	206	214	239	247	169	183	143	147	0	0	257	263	178	180	163	167	78	84	174	182	240	254
951	GEO100	Georgia		TSITSKA	V. vinifera subps. sativa	318	318	235	253	290	290	185	187	352	368	261	271	147	151	253	253	155	163	0	0	239	253	0	0	143	147	226	236	263	263	190	206	163	165	82	82	210	210	238	254
952	GEO101	Georgia		TSNORIS TETRA	V. vinifera subps. sativa	318	318	243	257	294	294	179	185	352	352	261	271	151	151	247	253	155	167	206	206	0	0	163	171	137	143	240	240	263	263	178	188	163	163	76	80	174	182	240	266
953	GEO102	Georgia		TSOLIKOURI	V. vinifera subps. sativa	316	324	233	235	0	0	179	179	368	368	247	261	151	151	241	247	157	157	206	210	0	0	163	175	143	147	226	232	263	263	190	190	139	165	80	80	0	0	254	254
954	GEO103	Georgia		TSOLIKOURI MTSVIVANI	V. vinifera subps. sativa	316	324	233	235	290	308	179	179	368	368	247	261	0	0	241	247	157	157	206	210	247	253	163	191	143	147	226	232	263	263	190	190	139	165	80	80	178	210	254	254
955	GEO104	Georgia		TSQOBILA	V. vinifera subps. sativa	310	330	235	235	288	294	175	185	354	364	247	271	149	151	247	253	163	167	206	216	239	253	165	165	141	145	238	242	263	265	176	194	165	165	78	84	166	180	238	264
956	GEO105	Georgia		TSULUKIDZIS TETRA	V. vinifera subps. sativa	324	324	235	245	294	294	181	181	360	360	255	271	149	149	0	0	159	159	0	0	239	249	163	183	133	135	236	248	263	263	174	190	163	167	84	84	172	172	0	0
957	GEO106	Georgia		UBAKLURI	V. vinifera subps. sativa	318	318	233	241	0	0	179	179	344	360	249	271	149	151	241	253	149	157	206	206	251	257	163	169	0	0	236	242	263	263	178	190	161	163	80	80	166	180	238	238
958	GEO107	Georgia		USAKHELOURI	V. vinifera subps. sativa	316	330	233	233	290	294	179	183	360	374	249	261	151	151	247	253	159	167	206	210	239	249	165	185	153	157	232	238	263	265	188	194	163	177	80	82	172	186	238	266
959	GEO108	Georgia		VAZISUBNIS TSITELI	V. vinifera subps. sativa	0	0	243	277	288	294	183	183	354	370	0	0	149	149	253	253	0	0	206	206	239	247	181	191	135	155	226	236	257	263	158	176	0	0	80	82	0	0	238	262
960	GEO109	Georgia		VERTQVITCHALIS TETRI	V. vinifera subps. sativa	318	324	235	235	290	294	179	189	354	354	247	253	151	151	249	253	155	163	206	210	239	253	169	191	133	147	232	236	263	263	182	194	155	163	82	82	210	210	238	238
961	GEO110	Georgia		ZAKATALIS TETRI	V. vinifera subps. sativa	310	318	233	247	292	294	175	185	354	354	247	261	149	155	241	253	163	173	206	206	247	253	169	169	141	145	236	240	263	263	178	194	161	165	76	80	180	182	256	268
962	GEO111	Georgia		ZAKATALIS TSITELI	V. vinifera subps. sativa	314	314	235	243	288	292	179	193	354	370	247	269	151	155	241	247	167	173	206	206	247	247	171	191	135	145	228	238	263	263	176	178	139	163	80	84	168	176	236	252
963	GEO112	Georgia		ZERDAGI	V. vinifera subps. sativa	310	330	235	235	286	292	179	185	364	374	247	261	149	151	241	253	167	167	206	206	247	253	165	165	141	145	242	242	263	265	192	194	139	165	78	84	166	180	240	266
964	GEOWILD1	Georgia		Bagitchala03	V. vinifera subps. sylvestris	302	318	235	255	288	294	175	193	344	374	247	247	151	151	249	253	163	167	206	210	253	253	169	169	137	145	232	240	257	257	190	194	163	167	78	80	174	182	240	254
965	GEOWILD2	Georgia		Baisubani01	V. vinifera subps. sylvestris	302	302	241	247	292	292	183	187	352	370	247	247	149	149	241	253	149	151	210	216	235	247	163	165	141	155	232	238	257	263	174	182	153	161	78	80	178	178	238	248
966	GEOWILD3	Georgia		Zhinvali01	V. vinifera subps. sylvestris	302	316	247	257	294	294	179	189	368	368	247	247	151	151	241	249	151	151	206	206	243	259	163	163	153	157	236	240	263	263	172	182	161	163	80	84	178	178	248	248
967	GEOWILD4	Georgia		Sabue07	V. vinifera subps. sylvestris	314	316	247	247	290	290	183	189	332	352	249	261	149	151	247	253	149	171	206	210	235	239	155	163	133	155	228	238	263	263	174	176	139	163	78	78	178	182	240	254
968	GEOWILD5	Georgia		Sagubari01	V. vinifera subps. sylvestris	302	318	247	253	290	294	189	189	364	374	247	247	149	151	247	253	151	177	206	210	235	239	163	163	137	147	238	238	257	263	172	172	155	163	78	78	182	210	238	266
969	GEOWILD6	Georgia		Samebis seri02	V. vinifera subps. sylvestris	302	316	235	253	294	318	183	193	368	368	247	247	149	151	230	241	149	157	210	216	235	239	165	165	141	155	228	238	257	257	172	190	139	163	80	84	0	0	248	248
970	GEOWILD7	Georgia		Ramishvili110/298	V. vinifera subps. sylvestris	314	316	235	269	290	294	185	189	344	344	247	271	149	151	241	253	155	157	206	206	237	239	163	171	137	143	228	238	263	263	182	186	131	139	80	84	166	174	254	264
971	GEOWILD8	Georgia		Ramishvili1827	V. vinifera subps. sylvestris	316	316	235	255	288	290	185	193	354	370	247	271	151	155	241	247	155	167	206	206	239	247	163	171	135	147	228	242	263	267	178	190	139	165	78	84	166	186	238	240
972	GEOWILD9	Georgia		RamishviliRuisi2	V. vinifera subps. sylvestris	302	330	0	0	294	308	179	185	0	0	0	0	149	149	0	0	167	167	216	216	239	245	163	183	123	135	228	236	257	263	178	178	139	139	76	84	178	190	244	248
973	GEOWILD10	Georgia		Nakhiduri02a	V. vinifera subps. sylvestris	314	316	253	257	290	294	181	189	354	368	247	249	151	151	241	253	157	159	206	214	239	259	171	171	145	155	228	228	257	267	172	188	139	163	78	82	178	186	240	248
974	GEOWILD11	Georgia		Nakhiduri02	V. vinifera subps. sylvestris	316	316	235	247	290	294	183	189	368	368	253	247	149	149	241	247	151	155	210	216	239	259	197	197	141	155	230	242	263	263	178	182	139	155	80	80	186	212	238	254
975	GEOWILD12	Georgia		Nakhiduri06	V. vinifera subps. sylvestris	314	318	241	247	288	292	179	181	362	368	253	253	149	151	241	247	149	155	196	206	239	239	155	163	137	155	238	238	257	263	182	190	163	165	78	78	172	182	238	248
976	GEOWILD13	Georgia		Nakhiduri07	V. vinifera subps. sylvestris	302	316	239	249	290	308	189	193	370	376	247	249	149	151	249	249	149	149	210	210	239	245	169	169	137	155	236	238	257	257	172	190	161	163	78	80	188	194	238	238
977	GEOWILD14	Georgia		Nakhiduri36	V. vinifera subps. sylvestris	302	318	235	235	290	294	183	195	368	368	245	251	151	151	241	253	151	157	206	210	249	259	163	169	133	143	228	230	257	257	172	190	151	163	82	84	186	208	238	266
978	GEOWILD15	Georgia		Ninotsminda01	V. vinifera subps. sylvestris	316	318	263	275	290	294	183	189	352	368	253	253	147	151	241	247	163	163	196	206	235	259	163	183	133	145	236	236	263	265	190	190	139	165	78	80	166	166	238	254
979	GEOWILD16	Georgia		Ninotsminda02	V. vinifera subps. sylvestris	302	318	247	275	290	290	181	181	344	368	247	247	149	151	247	247	149	149	210	210	235	247	183	183	141	145	236	236	0	0	178	190	151	155	78	80	180	186	240	254
980	GEOWILD17	Georgia		Ninotsminda12	V. vinifera subps. sylvestris	302	302	247	275	290	290	181	189	356	368	247	249	149	151	247	247	149	149	210	216	245	247	183	183	141	143	234	246	257	263	190	190	139	151	78	84	182	186	238	240
981	GEOWILD18	Georgia		Misaktsieli02	V. vinifera subps. sylvestris	302	318	249	255	294	294	189	189	368	368	0	0	151	151	249	253	149	157	206	210	239	239	163	163	141	155	238	238	263	263	190	190	131	139	78	78	166	166	238	248
982	GEOWILD19	Georgia		Miskatsieli03	V. vinifera subps. sylvestris	302	302	263	267	288	294	185	189	352	364	247	247	149	151	247	247	151	151	210	210	235	253	163	191	133	155	228	232	257	263	178	194	139	163	78	80	170	178	240	270
983	GEOWILD20	Georgia		Chachkhriala01	V. vinifera subps. sylvestris	302	316	235	249	288	294	183	189	352	368	247	261	149	149	249	249	149	167	210	216	235	235	163	169	153	155	228	228	257	257	174	176	151	163	80	82	182	182	248	272
984	GEOWILD21	Georgia		Kvetari04	V. vinifera subps. sylvestris	302	302	263	275	294	316	175	189	352	352	247	249	149	151	249	253	151	151	206	210	239	253	163	191	141	143	238	238	257	257	190	190	163	177	78	80	182	186	238	248
985	GEOWILD22	Georgia		Kvetari10	V. vinifera subps. sylvestris	302	302	235	249	294	318	185	189	352	352	247	249	149	151	249	249	149	167	210	210	239	259	163	171	141	155	228	232	257	257	174	182	139	155	78	84	178	182	238	248
986	GEOWILD23	Georgia		Kvetari19	V. vinifera subps. sylvestris	302	316	235	247	288	308	179	181	350	370	253	271	149	151	247	253	149	151	200	210	235	263	155	163	141	145	228	232	257	263	184	194	139	163	78	80	170	178	246	248
987	GEOWILD24	Georgia		Meneso - 01	V. vinifera subps. sylvestris	302	322	243	257	290	290	183	183	360	362	249	253	149	149	247	253	149	167	206	210	247	259	191	191	135	155	232	234	257	263	178	178	139	155	82	82	180	184	0	0
988	GEOWILD25	Georgia		Meneso - 02	V. vinifera subps. sylvestris	302	322	259	265	288	288	183	189	360	366	249	271	149	151	241	253	149	149	206	210	239	253	0	0	139	155	226	232	263	263	178	194	155	163	82	82	168	184	250	268
989	GEOWILD26	Georgia		Bagitchala - 05	V. vinifera subps. sylvestris	302	314	237	263	302	302	189	189	368	364	253	267	151	151	249	255	149	149	208	214	241	241	0	0	139	143	232	240	261	271	174	196	139	177	76	78	190	190	248	275
990	GEOWILD27	Georgia		Misaktsieli - 05	V. vinifera subps. sylvestris	302	322	245	255	292	318	185	189	368	376	261	267	151	155	251	251	149	149	208	214	245	245	169	169	135	151	236	242	267	267	196	196	165	165	78	78	0	0	246	246
991	GEOWILD28	Georgia		Nakhiduri - 03	V. vinifera subps. sylvestris	314	320	259	257	300	304	185	189	356	368	261	253	155	155	239	251	157	159	208	214	245	265	177	177	149	157	230	242	263	275	174	190	139	165	76	82	182	190	248	254
992	GEOWILD29	Georgia		Nakhiduri - 05	V. vinifera subps. sylvestris	302	320	237	237	292	300	187	203	368	368	253	267	151	155	243	249	149	149	208	208	259	265	0	0	157	161	240	244	261	267	180	180	167	173	78	80	0	0	254	254
993	GEOWILD30	Georgia		Nakhiduri - 09	V. vinifera subps. sylvestris	302	320	235	235	292	296	185	189	368	368	253	253	155	155	239	239	149	155	214	218	265	265	169	169	155	157	236	240	267	267	190	196	163	163	78	78	182	184	246	254
994	GEOWILD31	Georgia		Sabue - 03	V. vinifera subps. sylvestris	302	306	235	263	292	324	185	195	362	368	261	277	151	155	251	251	157	157	214	218	239	245	169	169	143	143	236	238	261	267	176	196	141	163	78	82	184	184	246	254
995	GEOWILD32	Georgia		Kvetari - 01	V. vinifera subps. sylvestris	314	322	239	239	296	302	185	197	368	370	261	261	151	155	243	249	147	157	208	214	251	265	169	169	135	157	244	244	261	269	176	196	163	163	78	84	180	180	254	275
996	GEOWILD33	Georgia		Kvetari - 05	V. vinifera subps. sylvestris	318	330	235	265	304	304	185	189	374	376	253	261	151	151	251	255	147	149	208	216	259	259	169	199	143	157	236	236	261	261	176	178	165	179	80	82	190	210	254	254
997	GEOWILD34	Georgia		Kvetari - 13	V. vinifera subps. sylvestris	302	316	235	235	292	318	195	195	352	364	253	255	155	155	251	251	147	163	208	214	251	251	169	169	143	145	226	236	267	267	180	196	155	165	78	84	182	210	246	261
998	GEOWILD35	Georgia		Ninotsminda - 04	V. vinifera subps. sylvestris	306	316	245	277	292	318	185	185	362	368	261	277	155	155	249	255	149	163	208	218	243	253	169	169	147	157	236	238	261	267	184	196	141	163	78	78	182	210	248	254
999	GEOWILD36	Georgia		Ninotsminda - 08	V. vinifera subps. sylvestris	322	322	237	265	292	292	183	185	0	0	261	277	149	151	245	245	0	0	214	214	253	255	0	0	143	145	236	238	267	267	176	190	139	163	76	76	0	0	0	0
1000	GEOWILD37	Georgia		Ninotsminda - 09	V. vinifera subps. sylvestris	318	324	237	265	290	290	183	185	354	368	261	277	149	151	243	243	163	167	214	218	253	255	175	175	143	145	236	238	261	267	174	190	139	163	74	74	170	186	272	272
1001	GEOWILD38	Georgia		Ninotsminda - 10	V. vinifera subps. sylvestris	302	318	217	237	300	302	181	181	354	354	255	261	151	155	255	255	147	149	208	218	259	263	199	199	135	147	236	246	271	273	178	180	155	163	78	80	170	206	248	261
1002	GEOWILD39	Georgia		Ninotsminda - 11	V. vinifera subps. sylvestris	302	330	277	277	288	288	183	189	358	368	261	253	151	155	249	249	147	147	214	218	251	253	185	185	141	143	236	252	255	263	180	196	143	151	76	84	188	210	246	248
1003	GEOWILD40	Georgia		Ninotsminda - 13	V. vinifera subps. sylvestris	302	322	249	277	292	310	189	189	352	354	253	253	151	155	245	245	147	147	214	218	241	253	185	185	143	159	236	238	261	267	196	196	139	165	78	84	182	188	246	248
1004	GEOWILD41	Georgia		Shirikhevi 03	V. vinifera subps. sylvestris	302	318	239	239	296	302	185	189	0	0	253	267	151	155	251	251	149	157	214	214	259	265	169	169	135	157	236	236	261	261	174	180	141	141	76	78	170	210	246	254
1005	GEOWILD42	Georgia		Shirikhevi 04	V. vinifera subps. sylvestris	302	312	249	265	290	296	181	181	346	364	261	261	151	155	243	255	163	167	214	218	261	253	175	175	147	157	236	236	261	267	180	196	165	167	76	82	0	0	246	261
1006	GEOWILD43	Georgia		Delisi 05	V. vinifera subps. sylvestris	316	322	249	259	302	302	181	185	346	356	267	277	155	155	243	249	147	157	218	218	253	267	171	177	149	157	236	236	271	271	174	180	165	169	78	84	182	190	248	257
1007	GEOWILD44	Georgia		Delisi 06	V. vinifera subps. sylvestris	316	322	249	259	302	302	181	185	346	356	267	277	151	155	243	249	149	157	218	218	253	267	171	177	149	157	236	236	271	271	174	180	163	167	78	82	182	190	248	254
1008	GEOWILD45	Georgia		Delisi 03 (lab. #34)	V. vinifera subps. sylvestris	302	320	235	259	296	302	187	189	354	354	253	253	151	155	237	251	147	157	214	218	243	255	171	177	143	143	236	240	261	261	180	196	163	167	78	84	182	184	246	254
1009	GEOWILD46	Georgia		GEO W GEN. 17	V. vinifera subps. sylvestris	298	308	235	235	290	316	185	185	352	364	253	255	0	0	251	251	147	163	208	214	243	243	169	169	143	145	226	236	267	267	180	196	155	163	78	84	184	184	246	261
1010	ITAWILD1	Italy		2A	V. vinifera subps. sylvestris	306	324	235	235	288	294	189	189	362	362	243	257	147	149	241	247	151	159	206	214	249	263	181	181	133	139	228	232	251	257	174	182	165	173	78	84	182	182	238	254
1011	ITAWILD2	Italy		2C	V. vinifera subps. sylvestris	304	324	235	235	288	294	189	189	364	364	243	257	149	157	241	247	149	157	206	214	249	263	181	181	133	139	228	232	257	263	174	182	163	173	78	84	182	182	238	254
1012	ITAWILD3	Italy		3AB	V. vinifera subps. sylvestris	304	316	233	263	288	290	189	201	356	364	243	273	157	157	247	247	149	149	210	214	261	263	167	167	133	155	228	228	257	263	182	194	163	163	82	84	172	204	248	254
1013	ITAWILD4	Italy		3B	V. vinifera subps. sylvestris	304	318	235	263	288	288	189	189	354	364	243	273	149	157	247	247	155	159	210	214	257	263	165	181	151	155	226	228	257	263	194	194	163	165	78	78	172	184	248	256
1014	ITAWILD5	Italy		3C	V. vinifera subps. sylvestris	304	314	235	235	288	294	185	189	356	364	243	253	147	149	247	247	159	161	210	210	253	257	181	181	155	155	226	232	257	263	182	188	163	163	78	78	184	206	248	254
1015	ITAWILD6	Italy		4B	V. vinifera subps. sylvestris	316	318	227	243	288	290	181	183	356	368	263	273	149	157	241	247	149	159	206	214	239	263	167	181	133	151	226	228	263	263	180	188	159	163	78	84	182	204	238	254
1016	ITAWILD7	Italy		5A	V. vinifera subps. sylvestris	304	314	235	267	288	288	189	189	354	356	243	253	147	149	247	247	149	159	214	214	239	261	173	181	133	155	226	228	263	263	182	182	163	173	78	84	178	182	240	248
1017	ITAWILD8	Italy		5B	V. vinifera subps. sylvestris	304	302	227	235	294	294	179	181	354	360	243	257	149	155	247	247	149	157	210	214	243	267	169	181	153	155	226	240	263	265	174	174	165	165	80	82	178	182	254	254
1018	ITAWILD9	Italy		6A	V. vinifera subps. sylvestris	306	316	227	263	288	288	195	195	356	362	257	263	149	159	241	247	159	161	210	214	239	247	165	165	133	133	226	240	257	257	182	182	165	167	78	78	182	186	240	262
1019	ITAWILD10	Italy		6E	V. vinifera subps. sylvestris	304	328	227	233	288	290	189	189	358	360	243	257	149	157	247	253	149	163	210	214	263	263	167	167	133	143	232	240	263	265	188	188	147	163	78	84	172	206	238	254
1020	ITAWILD11	Italy		6E2	V. vinifera subps. sylvestris	304	328	227	233	288	290	189	191	358	360	243	257	155	157	247	253	149	161	210	214	263	263	167	167	133	143	226	228	263	265	188	188	147	163	78	84	172	206	238	254
1021	ITAWILD12	Italy		6F	V. vinifera subps. sylvestris	304	318	227	235	288	298	189	189	354	358	253	257	149	155	247	247	149	149	206	210	249	249	167	181	133	139	228	228	257	263	194	194	163	173	78	84	172	178	238	240
1022	ITAWILD13	Italy		10A	V. vinifera subps. sylvestris	304	316	227	227	288	294	179	185	360	368	257	257	151	155	247	247	149	163	204	210	247	261	167	167	153	153	228	232	263	267	182	194	163	165	78	84	166	178	248	254
1023	ITAWILD14	Italy		10E	V. vinifera subps. sylvestris	314	324	227	235	288	290	185	189	354	358	243	257	149	149	247	247	149	161	210	214	249	263	167	181	133	141	226	228	263	263	182	182	149	163	78	78	178	204	254	254
1024	ITAWILD15	Italy		10L	V. vinifera subps. sylvestris	314	314	227	277	288	290	179	189	358	364	253	263	151	157	247	247	149	149	206	210	261	263	165	181	133	153	226	228	263	263	194	194	163	163	78	84	166	206	240	254
1025	ITAWILD16	Italy		10P	V. vinifera subps. sylvestris	318	318	235	235	290	294	185	189	354	360	243	253	151	159	247	247	159	163	210	214	247	263	165	167	139	151	228	240	257	263	180	194	165	167	78	84	166	178	238	254
1026	ITAWILD17	Italy		14A	V. vinifera subps. sylvestris	318	318	227	227	290	294	179	191	358	358	257	257	149	155	247	247	149	175	206	210	247	249	165	169	133	133	228	232	257	263	178	194	163	173	80	84	172	182	238	238
1027	ITAWILD18	Italy		15D	V. vinifera subps. sylvestris	304	318	227	235	288	290	189	189	358	360	253	253	151	155	247	247	149	157	210	214	263	263	167	167	153	155	226	228	263	265	174	182	163	163	78	78	172	190	238	238
1028	ITAWILD19	Italy		18A	V. vinifera subps. sylvestris	304	302	233	271	288	288	189	191	354	360	253	253	151	157	247	255	149	157	204	214	239	249	167	181	151	153	228	240	263	263	174	188	163	165	78	78	178	196	248	254
1029	ITAWILD20	Italy		20C	V. vinifera subps. sylvestris	304	302	267	267	288	298	185	189	354	354	253	253	149	151	247	255	161	161	210	210	247	263	167	167	133	155	228	232	257	263	180	182	163	163	80	80	166	178	238	238
1030	ITAWILD21	Italy		23B	V. vinifera subps. sylvestris	304	316	261	261	290	294	189	189	354	362	243	243	149	151	247	247	149	155	210	214	239	263	165	167	151	155	228	228	263	267	192	194	163	173	78	78	166	178	240	248
1031	ITAWILD22	Italy		24B	V. vinifera subps. sylvestris	304	318	261	261	290	294	185	195	354	364	243	243	149	151	247	247	149	155	210	214	239	263	165	167	151	155	240	240	263	267	192	194	163	173	78	78	166	178	240	248
1032	ITAWILD23	Italy		25B	V. vinifera subps. sylvestris	318	318	235	235	288	294	189	189	364	364	243	263	149	151	247	247	155	163	210	210	247	249	169	169	153	153	228	228	257	263	194	194	163	163	78	78	172	190	248	254
1033	ITAWILD24	Italy		27C	V. vinifera subps. sylvestris	316	318	235	235	288	290	189	189	354	364	257	273	155	159	247	247	151	159	210	214	239	263	165	165	139	153	226	232	257	261	182	182	165	165	78	78	178	178	248	248
1034	ITAWILD25	Italy		28G	V. vinifera subps. sylvestris	318	318	233	235	288	290	189	189	360	364	243	257	149	157	247	247	149	159	210	210	263	263	169	169	153	153	232	240	263	263	182	194	163	163	78	78	172	178	254	254
1035	ITAWILD26	Italy		29B	V. vinifera subps. sylvestris	314	318	233	233	288	290	189	191	362	362	243	263	149	157	241	247	149	157	204	214	249	263	165	167	151	155	228	240	263	263	182	194	165	165	78	78	168	178	238	248
1036	ITAWILD27	Italy		30E	V. vinifera subps. sylvestris	318	318	227	233	288	290	189	191	356	360	243	243	147	149	247	247	147	149	210	214	239	239	165	167	151	153	226	228	261	263	182	182	165	165	78	84	178	204	254	254
1037	ITAWILD28	Italy		30G	V. vinifera subps. sylvestris	316	316	227	235	288	288	189	189	354	354	243	257	157	157	247	247	159	159	210	214	261	263	165	171	155	155	228	240	263	263	182	194	163	163	78	78	178	178	254	254
1038	ITAWILD29	Italy		30H	V. vinifera subps. sylvestris	304	302	235	263	290	290	189	189	356	356	253	257	151	157	247	247	149	159	210	210	239	239	165	165	151	153	228	232	263	263	174	182	147	173	78	80	172	172	238	238
1039	ITAWILD30	Italy		30I	V. vinifera subps. sylvestris	304	302	227	243	290	290	189	189	362	364	243	243	149	159	247	247	159	163	210	210	253	263	165	181	151	155	232	232	263	263	182	194	163	163	78	78	172	172	266	266
1040	ITAWILD31	Italy		30Q	V. vinifera subps. sylvestris	306	318	233	263	290	298	181	191	356	368	257	257	149	159	247	247	151	161	210	210	239	263	165	165	155	155	228	232	257	257	182	192	165	167	78	84	172	172	238	248
1041	ITAWILD32	Italy		30R	V. vinifera subps. sylvestris	304	302	227	233	290	290	185	189	354	356	243	257	149	151	247	247	149	161	210	214	239	263	165	165	137	153	226	226	263	263	182	192	165	165	78	78	172	178	238	254
1042	ITAWILD33	Italy		31A	V. vinifera subps. sylvestris	304	314	235	247	288	290	179	179	356	368	243	253	151	157	247	247	149	157	206	210	263	263	167	191	143	155	232	240	263	263	174	194	163	163	78	82	166	178	240	254
1043	ITAWILD34	Italy		31B	V. vinifera subps. sylvestris	304	302	257	267	288	290	185	189	358	362	243	243	149	157	247	247	149	159	210	210	257	263	167	167	141	153	228	228	263	263	182	182	163	165	78	84	166	204	238	248
1044	ITAWILD35	Italy		31E	V. vinifera subps. sylvestris	318	318	235	257	290	294	185	189	358	360	257	273	149	155	247	247	159	159	210	214	247	263	173	181	151	155	226	228	263	265	192	194	163	163	78	78	166	178	248	254
1045	ITAWILD36	Italy		31G	V. vinifera subps. sylvestris	316	318	235	235	288	290	183	183	354	356	257	273	149	149	247	247	159	159	210	210	247	263	167	181	133	155	228	232	263	263	192	194	165	173	78	84	178	204	254	256
1046	ITAWILD37	Italy		32A	V. vinifera subps. sylvestris	318	318	235	247	290	294	183	185	346	358	243	273	149	159	241	247	159	161	210	214	233	249	165	181	133	133	228	232	257	257	182	192	165	167	78	78	166	172	238	240
1047	ITAWILD38	Italy		33A	V. vinifera subps. sylvestris	304	314	233	235	294	294	183	189	364	364	243	257	149	157	247	247	149	149	210	210	239	263	181	187	133	151	232	236	261	263	182	188	163	165	78	80	166	172	238	248
1048	ITAWILD39	Italy		33C	V. vinifera subps. sylvestris	304	314	233	235	294	294	185	189	364	364	243	257	149	157	247	247	149	149	210	210	239	263	181	187	133	151	222	228	261	263	182	188	163	165	78	80	166	172	238	248
1049	ITAWILD40	Italy		33F	V. vinifera subps. sylvestris	316	316	235	263	290	294	185	189	358	366	253	257	149	157	247	247	149	149	210	210	239	257	165	187	133	133	232	240	263	263	180	194	163	163	78	78	178	204	250	254
1050	ITAWILD41	Italy		33G	V. vinifera subps. sylvestris	304	330	227	235	288	290	179	189	360	362	257	257	149	149	247	247	149	149	210	210	247	249	165	187	133	133	228	228	263	263	194	194	163	165	78	78	178	204	254	254
1051	ITAWILD42	Italy		34A	V. vinifera subps. sylvestris	304	322	233	257	288	294	183	189	354	364	257	273	149	149	247	255	159	161	214	214	249	263	167	169	139	155	226	240	263	263	188	192	163	163	78	84	178	178	238	238
1052	ITAWILD43	Italy		34B	V. vinifera subps. sylvestris	304	318	235	235	288	294	183	189	356	356	243	257	149	157	241	247	159	159	210	214	249	263	165	181	151	155	228	232	257	257	192	194	165	165	78	78	168	204	238	256
1053	ITAWILD44	Italy		35A	V. vinifera subps. sylvestris	304	302	233	263	288	298	185	189	356	364	243	273	147	151	247	255	149	175	210	214	247	263	167	181	143	153	228	228	263	263	180	194	163	165	80	84	164	178	240	254
1054	ITAWILD45	Italy		35B	V. vinifera subps. sylvestris	304	316	235	235	290	290	189	189	364	364	243	257	151	151	247	247	149	159	210	214	257	257	181	191	139	139	232	240	263	263	194	194	163	165	78	84	172	182	240	248
1055	ITAWILD46	Italy		35D	V. vinifera subps. sylvestris	304	316	235	235	290	290	189	189	364	364	243	257	151	157	247	247	149	159	210	214	257	257	181	191	139	141	240	240	263	263	194	194	167	167	78	84	172	182	240	248
1056	ITAWILD47	Italy		36C	V. vinifera subps. sylvestris	314	318	235	243	288	290	185	189	364	364	257	257	149	155	247	247	149	159	210	214	239	263	165	167	133	151	228	232	263	263	178	188	163	179	78	78	168	178	248	248
1057	ITAWILD48	Italy		36D	V. vinifera subps. sylvestris	318	322	235	235	288	290	181	189	356	362	257	257	149	157	247	251	149	157	210	210	239	247	167	167	133	141	228	240	263	265	182	194	149	163	78	78	178	178	248	254
1058	ITAWILD49	Italy		36E	V. vinifera subps. sylvestris	304	302	233	235	288	288	183	189	358	360	243	273	149	159	247	247	157	159	204	206	247	263	165	191	133	151	228	240	263	263	192	194	163	179	78	78	166	172	248	248
1059	ITAWILD50	Italy		36G	V. vinifera subps. sylvestris	304	322	243	263	290	290	189	191	364	364	257	257	151	159	247	247	159	161	214	214	239	239	165	167	151	155	226	240	257	257	188	192	165	165	78	78	172	178	248	248
1060	ITAWILD51	Italy		37A	V. vinifera subps. sylvestris	302	316	261	261	290	290	185	189	354	364	243	251	149	157	247	247	157	161	214	214	233	263	165	171	133	151	228	232	263	265	182	194	163	163	78	84	172	178	238	254
1061	ITAWILD52	Italy		37B	V. vinifera subps. sylvestris	314	316	263	263	290	290	183	189	354	364	243	253	149	157	247	247	157	163	214	214	233	263	165	181	133	151	232	236	263	265	182	194	163	165	78	84	172	178	238	254
1062	ITAWILD53	Italy		37C	V. vinifera subps. sylvestris	316	316	235	235	288	288	189	191	354	364	257	257	149	157	247	247	149	149	206	214	239	247	167	181	133	139	226	232	261	263	174	192	163	165	78	78	166	204	238	254
1063	ITAWILD54	Italy		38A	V. vinifera subps. sylvestris	304	318	235	251	290	298	179	189	354	356	243	257	151	151	247	253	149	149	210	214	263	263	165	167	153	153	228	232	263	263	182	194	165	177	78	80	172	178	240	256
1064	ITAWILD55	Italy		39A	V. vinifera subps. sylvestris	304	302	227	235	288	288	189	189	354	358	243	257	157	157	247	247	149	149	204	214	247	263	165	181	139	155	228	232	263	263	194	194	163	163	82	82	168	182	254	254
1065	ITAWILD56	Italy		40A	V. vinifera subps. sylvestris	318	328	233	235	288	290	189	189	354	356	243	257	149	149	247	247	149	161	210	210	261	263	167	167	139	155	232	232	263	263	180	194	165	173	78	80	172	182	240	254
1066	ITAWILD57	Italy		40C	V. vinifera subps. sylvestris	304	318	235	263	288	294	183	189	354	364	243	253	151	157	247	247	155	159	206	210	247	253	167	181	139	155	240	240	263	263	174	182	163	165	78	84	172	182	248	254
1067	ITAWILD58	Italy		41B	V. vinifera subps. sylvestris	318	328	235	235	288	288	179	189	354	360	243	257	149	159	247	247	161	169	206	210	247	263	165	181	141	153	228	232	257	257	182	196	165	167	78	78	178	178	254	266
1068	ITAWILD59	Italy		41D	V. vinifera subps. sylvestris	304	316	227	257	288	294	183	189	358	358	243	257	157	157	251	251	149	149	214	214	257	263	165	181	133	155	226	240	257	257	174	194	163	163	78	78	178	182	248	248
1069	ITAWILD60	Italy		41F	V. vinifera subps. sylvestris	304	324	227	235	288	294	189	189	354	368	243	243	151	157	247	247	149	155	210	214	257	263	165	165	141	155	228	228	263	265	180	194	163	163	78	78	182	206	240	248
1070	ITAWILD61	Italy		42A	V. vinifera subps. sylvestris	316	330	235	259	288	294	179	189	354	358	243	257	149	151	255	265	151	169	214	214	249	249	165	167	133	155	226	228	263	265	174	194	163	163	78	78	182	206	240	248
1071	ITAWILD62	Italy		42B	V. vinifera subps. sylvestris	316	318	233	235	288	288	185	185	356	356	243	257	147	151	247	247	155	161	210	214	253	263	167	167	133	153	228	240	257	263	174	178	163	177	78	78	178	206	248	254
1072	ITAWILD63	Italy		42D	V. vinifera subps. sylvestris	304	318	235	277	288	288	179	189	354	364	257	263	149	157	247	247	149	173	204	210	257	263	165	181	151	159	228	240	263	263	182	188	163	165	78	78	172	178	240	248
1073	ITAWILD64	Italy		42E	V. vinifera subps. sylvestris	304	322	235	235	288	294	179	179	354	362	243	243	147	149	241	251	155	161	206	214	233	261	167	167	141	155	228	232	263	265	188	192	163	163	78	84	178	178	238	248
1074	ITAWILD65	Italy		43A	V. vinifera subps. sylvestris	324	330	235	235	288	294	189	191	354	358	243	257	147	151	241	247	157	173	210	214	233	247	165	165	139	155	228	228	257	257	182	194	167	167	78	84	172	182	248	256
1075	ITAWILD66	Italy		43B	V. vinifera subps. sylvestris	304	324	235	257	288	294	185	189	354	354	243	257	147	149	247	255	149	159	206	214	239	247	165	167	153	155	228	232	263	263	182	188	165	165	74	84	166	178	248	254
1076	ITAWILD67	Italy		44C	V. vinifera subps. sylvestris	304	318	227	257	288	288	179	179	346	360	243	243	149	157	247	247	149	149	210	214	247	263	165	191	133	155	228	232	263	263	174	194	163	163	78	84	168	202	238	248
1077	ITAWILD68	Italy		44G	V. vinifera subps. sylvestris	318	318	233	233	294	294	189	189	356	356	243	263	149	157	247	247	161	177	204	214	249	263	167	181	133	151	228	240	257	263	174	174	159	173	78	78	168	178	238	238
1078	ITAWILD69	Italy		44I	V. vinifera subps. sylvestris	318	318	235	235	290	294	183	189	346	358	253	263	149	151	247	247	155	163	204	214	249	263	165	181	133	155	232	240	257	263	174	180	163	165	78	84	172	182	248	254
1079	ITAWILD70	Italy		45B	V. vinifera subps. sylvestris	318	318	263	263	288	290	189	189	356	364	253	257	149	155	247	247	149	157	210	214	263	263	165	181	151	155	226	240	263	265	180	194	163	163	78	78	172	206	240	254
1080	ITAWILD71	Italy		45D	V. vinifera subps. sylvestris	304	318	263	263	288	290	189	189	356	364	243	253	151	157	247	247	149	157	210	214	263	263	165	181	151	155	232	232	263	265	182	194	165	165	78	84	172	206	240	254
1081	ITAWILD72	Italy		46A	V. vinifera subps. sylvestris	304	324	227	243	288	290	183	189	354	360	253	253	151	157	247	247	149	151	206	210	247	263	165	173	133	141	226	228	263	263	182	192	163	163	78	84	172	182	248	254
1082	ITAWILD73	Italy		46B	V. vinifera subps. sylvestris	304	316	233	233	288	294	195	195	356	364	257	273	149	157	247	247	149	161	214	214	247	263	165	169	133	155	232	232	263	263	192	194	165	173	78	78	168	182	254	254
1083	ITAWILD74	Italy		46C	V. vinifera subps. sylvestris	304	316	227	233	288	294	179	179	354	362	257	273	149	157	247	247	149	159	210	214	247	263	165	169	133	155	228	232	257	263	192	194	163	163	78	78	168	172	238	254
1084	ITAWILD75	Italy		46D	V. vinifera subps. sylvestris	304	316	227	233	288	294	179	195	354	364	243	257	149	157	247	247	149	159	210	214	247	263	165	169	133	155	228	228	257	263	174	192	165	165	78	78	168	172	238	254
1085	ITAWILD76	Italy		46E	V. vinifera subps. sylvestris	314	328	233	235	288	288	179	189	358	362	257	257	147	151	247	247	161	175	214	214	253	263	165	167	133	133	228	228	263	263	182	194	163	163	78	78	172	206	238	254
1086	ITAWILD77	Italy		46G	V. vinifera subps. sylvestris	306	306	227	253	288	288	189	189	354	358	243	243	149	151	247	247	155	159	210	210	239	263	165	181	133	139	226	236	257	257	188	188	145	165	80	84	172	178	238	240
1087	ITAWILD78	Italy		46I	V. vinifera subps. sylvestris	304	318	227	243	288	288	195	195	354	364	243	253	151	157	247	247	149	155	210	210	233	253	167	181	141	151	228	232	263	263	174	188	163	165	80	84	172	178	254	256
1088	ITAWILD79	Italy		46N	V. vinifera subps. sylvestris	304	314	227	227	294	298	189	189	356	356	253	253	149	157	247	247	149	159	214	214	257	263	167	181	133	155	228	232	263	267	194	194	163	163	78	78	178	178	238	240
1089	ITAWILD80	Italy		46Q	V. vinifera subps. sylvestris	318	324	257	263	288	290	189	189	354	362	243	243	149	151	247	247	157	159	206	210	239	263	165	173	133	151	226	228	263	265	188	188	163	163	80	84	172	182	240	266
1090	ITAWILD81	Italy		47A	V. vinifera subps. sylvestris	316	322	227	233	288	294	189	189	356	364	257	257	149	155	247	247	151	161	210	214	249	263	165	181	153	153	228	240	263	263	194	194	165	165	78	78	178	182	248	248
1091	ITAWILD82	Italy		47C	V. vinifera subps. sylvestris	304	316	235	243	290	294	185	189	354	362	273	273	149	149	241	265	161	169	206	210	249	263	191	191	143	155	228	228	263	263	178	188	163	165	78	84	172	206	256	256
1092	ITAWILD83	Italy		47D	V. vinifera subps. sylvestris	318	322	235	243	288	288	179	179	354	364	253	257	149	155	241	247	159	161	210	214	247	263	165	181	133	133	232	240	257	263	178	178	163	179	78	82	182	206	240	254
1093	ITAWILD84	Italy		47E	V. vinifera subps. sylvestris	304	330	235	235	290	294	189	189	358	364	243	257	147	159	247	247	159	161	214	214	257	263	165	165	143	143	228	232	257	263	174	188	149	165	78	84	172	206	240	248
1094	ITAWILD85	Italy		47G	V. vinifera subps. sylvestris	304	318	235	235	294	294	179	189	354	354	253	257	159	159	247	247	151	157	210	214	247	263	181	191	143	143	228	246	263	263	178	188	163	163	78	78	178	178	240	240
1095	ITAWILD86	Italy		47H	V. vinifera subps. sylvestris	306	318	235	263	294	294	179	185	354	358	257	257	149	157	247	247	151	151	204	210	247	263	165	165	141	153	226	240	257	263	182	188	149	159	78	84	178	206	238	248
1096	ITAWILD87	Italy		47I	V. vinifera subps. sylvestris	304	316	227	233	298	298	189	189	362	362	253	263	149	155	247	247	151	151	214	214	247	263	165	165	155	155	228	228	257	263	180	196	163	165	78	78	182	206	240	254
1097	ITAWILD88	Italy		47M	V. vinifera subps. sylvestris	304	316	235	263	290	298	189	191	362	362	253	257	157	159	241	247	151	151	210	210	249	263	165	165	143	155	228	232	263	263	174	192	165	173	78	78	178	206	240	248
1098	ITAWILD89	Italy		48D	V. vinifera subps. sylvestris	316	322	227	235	288	290	189	191	364	364	243	257	149	157	247	247	151	159	206	214	239	247	167	167	133	153	228	232	263	263	182	194	163	163	78	78	178	204	254	254
1099	ITAWILD90	Italy		48F	V. vinifera subps. sylvestris	314	328	227	235	288	288	189	189	358	364	243	263	149	157	241	247	161	163	206	214	239	263	165	165	155	155	228	232	257	263	188	192	165	165	80	80	178	178	248	248
1100	ITAWILD91	Italy		48G	V. vinifera subps. sylvestris	304	322	227	235	288	288	189	189	358	378	243	243	149	159	247	247	161	161	214	214	257	263	165	165	133	153	226	232	263	263	188	194	163	165	78	84	178	178	240	262
1101	ITAWILD92	Italy		48L	V. vinifera subps. sylvestris	304	318	233	233	288	288	189	189	356	360	263	263	149	149	247	247	151	175	210	214	263	263	181	181	153	155	232	232	257	263	192	192	163	165	78	80	178	182	248	254
1102	ITAWILD93	Italy		49A	V. vinifera subps. sylvestris	304	316	235	235	288	288	189	189	354	356	243	257	151	157	247	247	151	151	206	210	233	263	165	167	133	153	232	232	263	263	174	192	163	163	78	84	178	178	254	266
1103	ITAWILD94	Italy		49B	V. vinifera subps. sylvestris	304	316	235	235	288	288	189	189	358	364	243	253	149	151	247	247	151	151	210	210	247	263	165	191	133	155	228	232	263	263	182	182	163	163	78	84	166	178	254	254
1104	ITAWILD95	Italy		50A	V. vinifera subps. sylvestris	324	330	245	247	294	294	179	183	360	370	251	251	149	149	241	247	161	169	206	206	249	253	181	181	133	143	232	240	255	263	182	188	163	167	78	84	172	186	240	254
1105	ITAWILD96	Italy		50C	V. vinifera subps. sylvestris	318	324	227	271	290	294	185	185	358	364	243	257	147	151	247	247	159	163	210	214	249	249	167	181	133	143	228	228	263	263	174	188	163	165	78	78	172	178	238	254
1106	ITAWILD97	Italy		50D	V. vinifera subps. sylvestris	304	322	235	235	288	290	189	189	360	364	243	263	147	149	247	247	159	161	206	214	239	257	167	181	133	143	226	232	263	263	192	194	163	163	78	78	178	178	248	248
1107	ITAWILD98	Italy		50F	V. vinifera subps. sylvestris	304	314	235	253	288	298	189	191	360	364	243	257	149	151	247	247	157	163	206	214	247	263	167	181	133	143	228	228	263	263	182	194	165	165	78	84	178	178	238	254
1108	ITAWILD99	Italy		50G	V. vinifera subps. sylvestris	318	318	235	235	290	294	181	191	358	364	243	257	149	149	247	247	159	161	210	214	239	253	167	167	139	143	226	228	263	263	182	182	163	165	78	78	178	178	238	238
1109	ITAWILD100	Italy		51A	V. vinifera subps. sylvestris	304	316	243	267	288	288	179	189	358	364	253	257	149	159	247	247	159	163	206	210	239	257	165	181	155	155	226	228	257	263	172	174	163	163	78	78	172	172	248	248
1110	ITAWILD101	Italy		53B	V. vinifera subps. sylvestris	304	318	235	235	290	290	179	189	358	364	243	253	149	168	247	247	151	159	206	214	257	261	165	167	133	155	232	240	257	263	182	194	163	167	78	78	192	204	238	248
1111	ITAWILD102	Italy		53C	V. vinifera subps. sylvestris	306	306	235	259	288	290	183	185	356	358	253	253	147	151	241	247	149	159	206	206	247	247	165	169	133	137	228	240	263	263	182	182	165	165	78	78	172	178	238	254
1112	ITAWILD103	Italy		54A	V. vinifera subps. sylvestris	316	318	235	235	288	288	181	181	360	364	253	257	155	159	241	255	151	159	214	214	263	263	165	181	155	155	228	228	263	263	178	194	165	165	78	78	172	182	240	254
1113	ITAWILD104	Italy		55A	V. vinifera subps. sylvestris	304	318	257	277	288	294	185	189	364	378	253	257	149	151	247	247	151	161	210	210	247	263	165	165	153	155	226	228	263	263	174	174	159	167	78	88	172	178	238	254
1114	ITAWILD105	Italy		56A	V. vinifera subps. sylvestris	304	314	227	227	288	290	185	189	356	364	243	257	149	151	247	247	151	163	206	206	239	263	165	167	155	155	232	232	263	263	180	194	165	165	78	84	172	178	248	248
1115	ITAWILD106	Italy		56C	V. vinifera subps. sylvestris	304	314	235	235	288	288	189	191	354	356	243	257	149	151	247	247	151	163	210	210	239	263	165	165	141	153	228	232	263	263	182	194	149	165	78	78	172	172	254	254
1116	ITAWILD107	Italy		56F	V. vinifera subps. sylvestris	316	318	227	233	288	288	189	189	364	364	243	243	149	157	247	247	163	163	210	210	239	263	165	181	151	151	232	240	263	263	192	194	163	165	78	82	172	172	254	266
1117	ITAWILD108	Italy		56H	V. vinifera subps. sylvestris	316	316	235	263	290	290	189	189	364	364	243	257	149	151	247	247	161	163	214	214	239	263	165	165	153	155	226	232	263	263	182	194	163	165	78	80	172	178	238	248
1118	ITAWILD109	Italy		57A	V. vinifera subps. sylvestris	304	318	233	233	288	294	191	191	358	360	243	257	149	157	247	247	153	161	204	214	247	257	167	169	133	143	232	240	263	263	192	194	163	165	78	78	182	182	238	248
1119	ITAWILD110	Italy		57C	V. vinifera subps. sylvestris	318	318	233	235	290	290	195	195	358	362	243	243	151	157	247	247	151	161	214	214	239	239	165	167	133	139	232	232	263	263	182	192	163	163	78	78	182	182	238	238
1120	ITAWILD111	Italy		57E	V. vinifera subps. sylvestris	304	302	235	235	290	294	189	189	364	364	257	257	149	157	247	247	151	151	204	214	247	263	165	191	133	155	228	240	263	263	182	192	163	179	78	88	172	178	248	254
1121	ITAWILD112	Italy		57F	V. vinifera subps. sylvestris	318	330	235	235	290	290	195	195	354	358	243	257	149	151	247	247	159	161	214	214	263	263	165	167	133	139	232	240	263	263	192	194	149	163	78	78	182	206	238	248
1122	ITAWILD113	Italy		58A	V. vinifera subps. sylvestris	316	316	233	261	294	294	185	191	360	364	253	257	149	159	247	247	149	159	206	214	257	263	167	167	151	151	228	232	263	263	182	182	165	167	78	78	172	178	254	256
1123	ITAWILD114	Italy		58B	V. vinifera subps. sylvestris	318	318	227	243	290	294	179	189	356	356	253	263	159	159	247	251	159	161	210	210	261	263	165	173	151	151	232	240	263	263	194	194	163	173	78	78	182	182	248	256
1124	ITAWILD115	Italy		58D	V. vinifera subps. sylvestris	318	328	233	263	288	288	181	189	360	364	243	263	149	151	247	247	151	159	204	214	239	247	165	181	131	131	228	232	263	263	174	192	163	179	78	78	166	182	240	248
1125	ITAWILD116	Italy		58G	V. vinifera subps. sylvestris	316	318	227	233	288	288	189	189	354	364	243	263	151	157	247	247	161	175	210	210	263	263	165	169	143	155	228	232	261	263	188	188	159	173	80	84	166	206	240	254
1126	ITAWILD117	Italy		58H	V. vinifera subps. sylvestris	304	318	235	243	288	290	181	181	358	358	243	257	157	157	247	255	151	161	210	210	239	263	169	181	139	153	226	236	263	263	192	194	163	165	78	78	178	190	238	248
1127	ITAWILD118	Italy		59B	V. vinifera subps. sylvestris	304	318	233	243	288	294	179	189	364	364	257	263	149	157	247	247	151	153	204	214	263	263	165	167	155	155	232	240	263	263	182	188	163	165	78	84	178	182	248	254
1128	ITAWILD119	Italy		60C	V. vinifera subps. sylvestris	304	302	233	253	288	298	189	189	354	364	243	257	157	157	247	247	157	159	210	214	261	263	165	167	133	155	232	232	263	265	182	188	163	163	78	78	178	204	238	254
1129	ITAWILD120	Italy		60D	V. vinifera subps. sylvestris	318	328	233	233	288	288	189	189	364	368	243	263	147	155	247	247	151	155	210	210	263	263	167	181	155	155	226	236	263	263	174	182	163	165	78	78	178	204	254	254
1130	ITAWILD121	Italy		61C	V. vinifera subps. sylvestris	304	318	235	235	288	290	189	189	354	360	243	243	149	151	247	247	151	161	210	214	261	263	165	165	139	139	226	240	257	267	182	192	149	163	78	78	166	166	248	254
1131	ITAWILD122	Italy		61D	V. vinifera subps. sylvestris	304	318	235	263	288	290	189	189	356	358	243	253	149	157	247	247	161	163	204	210	233	263	181	181	143	155	226	226	263	263	180	188	163	163	78	84	178	182	248	254
1132	ITAWILD123	Italy		62A	V. vinifera subps. sylvestris	304	318	235	235	288	290	189	189	344	360	243	243	147	159	247	255	151	155	206	210	253	263	165	181	139	151	226	240	257	263	182	194	163	163	78	78	166	178	248	262
1133	ITAWILD124	Italy		62B	V. vinifera subps. sylvestris	318	322	233	233	288	290	189	189	360	364	243	243	147	151	247	255	161	163	210	214	257	263	165	167	153	153	226	240	257	263	182	182	163	167	78	78	182	204	254	254
1134	ITAWILD125	Italy		62C	V. vinifera subps. sylvestris	304	318	235	235	288	290	189	189	360	364	243	273	159	159	247	265	161	163	210	214	249	257	167	167	137	141	228	232	265	265	194	196	149	163	78	84	166	178	238	266
1135	ITAWILD126	Italy		62F	V. vinifera subps. sylvestris	304	318	235	235	288	290	189	189	360	364	243	273	159	159	247	265	163	163	210	214	249	257	167	167	137	141	232	240	265	265	194	196	149	163	78	84	166	178	238	266
1136	ITAWILD127	Italy		62G	V. vinifera subps. sylvestris	318	322	235	263	288	294	185	189	356	364	243	243	147	159	247	265	161	163	210	210	263	263	165	165	137	137	228	232	263	265	178	194	165	165	78	78	172	178	238	254
1137	ITAWILD128	Italy		62H	V. vinifera subps. sylvestris	316	318	227	227	288	288	189	189	364	364	243	243	149	157	247	247	151	161	210	210	261	261	181	191	153	153	232	240	257	263	182	194	149	163	78	78	178	186	254	254
1138	ITAWILD129	Italy		62L	V. vinifera subps. sylvestris	304	318	227	257	288	290	189	189	364	364	243	253	151	151	247	247	151	161	210	210	253	263	167	167	141	153	226	228	263	265	196	196	163	163	78	84	178	206	248	254
1139	ITAWILD130	Italy		62P	V. vinifera subps. sylvestris	318	318	235	263	288	288	189	189	354	354	257	273	149	151	247	255	151	151	210	214	261	263	165	165	153	153	228	232	263	263	174	174	163	173	78	78	172	206	248	254
1140	ITAWILD131	Italy		62Q	V. vinifera subps. sylvestris	304	316	233	235	288	290	185	185	346	354	243	257	149	151	247	253	151	151	210	214	263	263	165	165	131	151	232	240	263	263	174	196	163	165	78	78	166	166	238	248
1141	ITAWILD132	Italy		62R	V. vinifera subps. sylvestris	316	318	233	267	290	294	185	189	346	346	243	263	151	157	247	247	161	161	210	210	239	239	165	181	153	159	228	232	257	263	174	174	163	165	78	78	172	206	248	254
1142	ITAWILD133	Italy		62S	V. vinifera subps. sylvestris	304	316	227	267	288	290	181	189	346	364	243	253	147	149	247	247	151	161	210	210	263	263	165	165	133	133	226	228	263	263	188	188	149	165	78	78	172	178	240	248
1143	ITAWILD134	Italy		62T	V. vinifera subps. sylvestris	318	318	235	235	290	290	185	191	356	360	243	243	147	149	247	247	161	163	210	210	257	261	181	181	133	141	226	240	263	263	180	182	163	163	78	78	172	204	238	254
1144	ITAWILD135	Italy		62U	V. vinifera subps. sylvestris	318	322	227	233	288	288	185	189	354	368	257	263	149	149	247	247	151	161	204	210	263	263	165	165	139	151	232	240	263	263	182	182	163	163	78	78	172	204	254	254
1145	ITAWILD136	Italy		63A	V. vinifera subps. sylvestris	316	322	235	263	288	288	181	191	364	364	243	273	149	159	247	247	151	155	206	210	249	263	191	191	133	153	228	232	263	263	182	182	165	165	78	78	172	178	248	254
1146	ITAWILD137	Italy		63B	V. vinifera subps. sylvestris	318	324	227	243	288	290	179	185	354	368	243	253	149	149	241	251	155	159	206	210	249	263	165	165	133	133	228	228	257	263	188	192	163	173	78	78	178	178	240	260
1147	ITAWILD138	Italy		63E	V. vinifera subps. sylvestris	316	318	227	235	288	288	189	189	362	364	243	243	149	157	251	251	159	161	214	214	249	261	181	191	153	153	228	232	257	263	192	194	163	163	78	78	172	182	254	254
1148	ITAWILD139	Italy		63F	V. vinifera subps. sylvestris	304	316	235	235	288	288	189	189	358	368	243	243	149	159	247	255	151	163	210	214	261	263	165	167	133	133	228	232	257	263	182	182	163	163	78	78	172	182	240	254
1149	ITAWILD140	Italy		1B	V. vinifera subps. sylvestris	304	316	227	233	288	288	189	189	354	358	243	257	155	157	241	247	151	161	210	214	247	257	173	181	133	153	232	232	263	263	178	182	165	179	78	78	178	182	238	254
1150	ITAWILD141	Italy		1C	V. vinifera subps. sylvestris	318	318	235	235	288	294	185	189	354	364	243	257	147	151	247	247	151	159	206	210	257	263	165	181	153	153	240	240	257	263	180	194	163	165	78	80	172	190	254	262
1151	ITAWILD142	Italy		1D	V. vinifera subps. sylvestris	316	316	227	235	288	288	189	189	356	358	243	257	149	157	241	247	151	151	210	214	263	263	167	167	141	143	228	232	263	263	182	194	149	165	78	78	172	182	248	254
1152	ITAWILD143	Italy		2B	V. vinifera subps. sylvestris	304	324	235	235	288	294	189	189	364	364	243	257	147	149	241	247	151	159	206	214	249	263	181	181	131	139	226	240	257	263	174	182	163	173	78	84	182	182	238	254
1153	ITAWILD144	Italy		3AA	V. vinifera subps. sylvestris	304	316	227	263	288	290	189	189	358	358	243	263	149	149	247	247	151	163	210	214	263	263	169	181	153	155	226	228	263	263	192	194	163	179	78	84	172	178	248	254
1154	ITAWILD145	Italy		4C	V. vinifera subps. sylvestris	304	318	235	235	288	288	181	185	364	368	243	257	155	157	241	247	151	157	214	214	263	263	167	167	153	155	228	240	263	263	178	194	163	163	78	78	168	172	254	254
1155	ITAWILD146	Italy		5D	V. vinifera subps. sylvestris	314	318	227	233	288	294	183	189	354	356	253	253	149	149	241	255	161	161	210	210	261	263	181	181	133	155	228	236	263	263	174	182	163	163	74	84	172	182	238	254
1156	ITAWILD147	Italy		5E	V. vinifera subps. sylvestris	304	322	235	257	288	294	189	189	360	364	253	263	149	155	247	247	151	151	210	210	263	263	165	165	143	153	228	240	257	263	188	188	163	165	78	78	166	166	238	248
1157	ITAWILD148	Italy		6B	V. vinifera subps. sylvestris	322	328	227	251	288	294	179	189	356	360	243	263	149	149	247	247	159	163	206	210	249	261	165	165	133	143	228	232	257	257	182	182	163	165	78	84	178	182	254	254
1158	ITAWILD149	Italy		10C	V. vinifera subps. sylvestris	328	328	235	235	288	294	181	189	360	362	253	253	149	155	247	247	151	159	204	210	239	263	191	191	143	153	228	232	263	263	194	196	149	165	78	78	168	172	254	254
1159	ITAWILD150	Italy		10H	V. vinifera subps. sylvestris	314	316	227	243	288	294	181	189	354	362	253	253	149	161	241	247	151	159	204	214	261	263	165	167	153	155	228	240	263	267	174	174	165	173	78	78	168	172	254	254
1160	ITAWILD151	Italy		10M	V. vinifera subps. sylvestris	304	318	235	235	290	298	185	185	354	364	253	253	155	159	247	247	159	159	204	214	239	247	167	181	139	151	232	240	263	267	180	196	163	165	78	84	168	182	238	254
1161	ITAWILD152	Italy		10N	V. vinifera subps. sylvestris	304	316	227	245	288	290	189	191	354	358	243	257	149	151	247	247	151	159	204	210	239	263	165	181	143	153	226	240	263	263	182	196	149	163	78	84	168	172	254	254
1162	ITAWILD153	Italy		10S	V. vinifera subps. sylvestris	304	316	235	277	288	288	189	189	358	358	243	253	149	151	247	247	151	157	210	210	257	263	165	165	153	155	232	232	263	263	178	194	165	165	84	84	172	206	248	248
1163	ITAWILD154	Italy		10U	V. vinifera subps. sylvestris	316	316	235	263	288	298	185	189	364	364	243	263	149	151	241	247	151	159	204	210	263	263	165	181	141	151	226	228	263	263	182	192	163	165	78	84	172	178	240	254
1164	ITAWILD155	Italy		12A	V. vinifera subps. sylvestris	314	318	227	235	288	290	189	189	354	364	257	273	147	149	247	247	151	161	210	214	257	263	167	167	139	155	228	232	263	263	182	182	163	167	78	78	204	204	240	254
1165	ITAWILD156	Italy		12C	V. vinifera subps. sylvestris	304	316	235	263	288	288	185	189	364	364	243	257	149	159	247	247	151	161	214	214	249	263	167	181	139	141	228	228	257	263	192	196	163	163	78	80	172	178	238	248
1166	ITAWILD157	Italy		12D	V. vinifera subps. sylvestris	304	302	235	243	288	290	185	189	364	364	257	273	155	159	247	247	161	175	210	210	239	249	165	181	153	155	226	236	257	263	192	194	149	163	78	80	166	172	238	254
1167	ITAWILD158	Italy		15C	V. vinifera subps. sylvestris	318	318	227	227	290	290	181	189	356	362	243	253	151	159	247	247	151	159	214	214	247	257	165	165	153	155	228	232	263	265	182	182	163	167	80	84	172	204	240	262
1168	ITAWILD159	Italy		15E	V. vinifera subps. sylvestris	304	318	227	235	288	290	189	189	358	360	253	253	151	155	247	247	151	159	210	214	263	263	167	167	155	155	226	228	263	265	172	182	163	163	78	78	172	190	238	238
1169	ITAWILD160	Italy		16A	V. vinifera subps. sylvestris	314	318	235	235	290	290	181	189	354	364	257	257	149	151	247	255	151	157	210	214	253	253	165	181	139	155	228	240	263	263	172	182	165	167	80	84	172	206	238	254
1170	ITAWILD161	Italy		16C	V. vinifera subps. sylvestris	316	322	235	235	290	294	183	189	364	364	257	263	147	155	247	247	151	159	206	206	257	263	169	181	155	155	228	228	263	263	182	194	163	163	78	84	172	182	248	266
1171	ITAWILD162	Italy		16F	V. vinifera subps. sylvestris	318	330	235	257	288	298	189	189	358	364	253	257	155	159	247	255	151	159	210	214	239	263	169	169	153	155	232	240	263	263	182	182	167	179	78	80	172	206	238	240
1172	ITAWILD163	Italy		17B	V. vinifera subps. sylvestris	304	322	235	235	288	288	189	189	360	366	243	257	149	151	247	247	151	161	210	214	253	263	167	187	141	155	228	232	257	265	182	194	163	179	80	80	172	204	238	254
1173	ITAWILD164	Italy		19A	V. vinifera subps. sylvestris	322	330	219	219	290	290	181	189	356	360	257	257	147	149	247	247	151	161	214	214	239	263	165	165	133	153	228	246	263	265	180	180	163	173	78	78	172	204	248	248
1174	ITAWILD165	Italy		20A	V. vinifera subps. sylvestris	304	302	235	257	288	290	189	191	358	368	257	257	149	159	247	251	151	163	210	210	239	247	167	181	139	153	226	240	263	265	182	194	163	163	82	82	178	182	238	254
1175	ITAWILD166	Italy		20D	V. vinifera subps. sylvestris	318	318	235	235	288	298	185	189	354	354	257	263	149	151	241	255	151	163	204	210	249	263	167	181	153	155	232	232	257	263	192	192	149	163	78	78	178	178	238	238
1176	ITAWILD167	Italy		21A	V. vinifera subps. sylvestris	318	324	235	235	288	290	171	189	360	364	243	257	149	157	247	247	151	165	210	214	263	263	169	191	153	155	228	232	257	257	182	194	163	165	78	78	172	204	248	254
1177	ITAWILD168	Italy		21C	V. vinifera subps. sylvestris	316	318	235	247	288	288	189	189	364	364	257	257	155	159	247	247	163	175	210	214	239	253	169	171	153	155	226	240	263	265	182	192	163	163	78	78	172	178	238	254
1178	ITAWILD169	Italy		21D	V. vinifera subps. sylvestris	304	328	235	235	290	290	189	189	352	364	243	257	155	159	247	247	161	165	210	214	253	263	165	191	155	155	228	232	257	263	194	194	163	165	78	78	168	204	238	254
1179	ITAWILD170	Italy		21E	V. vinifera subps. sylvestris	304	318	235	251	288	298	189	189	356	364	253	263	149	151	247	247	151	151	214	214	257	263	167	169	153	155	228	232	263	263	182	194	149	163	78	80	178	178	248	256
1180	ITAWILD171	Italy		21H	V. vinifera subps. sylvestris	304	316	233	235	288	290	181	185	360	364	243	263	149	157	247	247	149	149	204	206	263	263	167	191	155	155	232	232	263	263	180	194	165	165	78	78	172	178	238	248
1181	ITAWILD172	Italy		22C	V. vinifera subps. sylvestris	304	302	235	235	290	298	189	191	364	364	243	253	149	155	247	247	163	163	206	210	249	263	165	191	133	155	232	240	263	263	174	194	163	165	78	78	178	178	238	254
1182	ITAWILD173	Italy		22D	V. vinifera subps. sylvestris	318	318	235	235	288	294	179	189	358	364	253	273	149	151	241	247	151	163	210	210	239	249	181	181	133	143	228	228	263	265	172	188	163	173	78	84	172	206	240	254
1183	ITAWILD174	Italy		22E	V. vinifera subps. sylvestris	318	322	235	257	288	290	181	189	354	364	243	253	149	151	247	247	175	175	206	214	247	249	165	165	153	153	226	232	263	265	182	188	159	163	78	78	172	178	254	254
1184	ITAWILD175	Italy		24A	V. vinifera subps. sylvestris	304	318	235	257	288	294	189	189	356	358	257	263	155	159	247	251	161	161	214	214	239	263	165	165	133	155	228	228	263	263	174	180	163	163	78	78	166	178	248	248
1185	ITAWILD176	Italy		25A	V. vinifera subps. sylvestris	316	316	235	247	288	294	179	191	354	368	243	257	149	149	247	247	159	161	206	210	253	261	165	181	133	153	226	228	263	265	188	194	149	165	74	84	172	172	240	256
1186	ITAWILD177	Italy		26A	V. vinifera subps. sylvestris	316	318	235	235	288	290	189	189	354	364	253	257	149	157	247	247	151	159	210	214	249	263	165	165	153	153	226	228	265	265	194	196	163	165	78	78	172	204	248	266
1187	ITAWILD178	Italy		26B	V. vinifera subps. sylvestris	316	316	235	235	288	294	189	189	360	368	243	253	149	157	247	247	159	161	210	210	263	263	167	169	153	153	226	232	257	263	180	194	163	165	78	78	164	182	254	254
1188	ITAWILD179	Italy		27B	V. vinifera subps. sylvestris	316	318	235	235	288	290	189	189	354	364	257	273	155	159	247	247	151	159	210	214	239	263	167	181	139	153	228	240	263	265	182	182	163	165	78	78	178	178	248	248
1189	ITAWILD180	Italy		28A	V. vinifera subps. sylvestris	304	316	227	263	288	288	189	189	360	364	243	243	149	151	247	247	151	163	204	210	261	263	167	171	153	153	228	228	263	263	182	194	163	165	78	78	172	178	248	248
1190	ITAWILD181	Italy		28B	V. vinifera subps. sylvestris	304	314	235	245	290	294	179	189	358	358	243	251	147	149	247	247	149	149	206	210	257	261	167	167	133	153	226	228	265	265	182	188	167	167	78	78	172	178	240	248
1191	ITAWILD182	Italy		28C	V. vinifera subps. sylvestris	304	314	263	263	288	288	189	189	364	378	243	253	149	157	247	247	151	163	204	210	261	263	165	167	153	153	232	232	263	263	182	194	165	165	74	74	172	178	248	248
1192	ITAWILD183	Italy		28D	V. vinifera subps. sylvestris	304	318	233	235	288	290	189	189	360	364	243	257	147	149	247	247	151	161	210	210	233	249	167	171	153	153	232	240	263	265	182	194	163	165	78	78	172	178	254	254
1193	ITAWILD184	Italy		28F	V. vinifera subps. sylvestris	318	318	233	235	288	290	185	189	360	364	243	257	149	157	247	247	151	161	210	210	261	263	167	167	151	153	232	232	263	263	180	192	163	163	78	78	172	178	254	254
1194	ITAWILD185	Italy		28H	V. vinifera subps. sylvestris	304	322	233	233	288	288	189	189	354	354	243	243	155	159	247	247	151	161	210	210	233	263	165	171	153	153	232	240	263	263	194	194	165	165	78	78	178	204	248	248
1195	ITAWILD186	Italy		30C	V. vinifera subps. sylvestris	304	318	227	257	288	288	189	191	354	364	243	243	155	159	247	247	151	161	210	210	239	239	165	165	153	155	232	232	263	263	182	182	163	165	78	78	172	204	254	266
1196	ITAWILD187	Italy		30L	V. vinifera subps. sylvestris	304	316	227	227	288	288	189	189	356	356	243	243	155	159	247	247	161	163	210	210	239	263	165	167	153	155	228	240	263	263	172	182	149	165	78	78	172	178	248	254
1197	ITAWILD188	Italy		30P	V. vinifera subps. sylvestris	304	302	227	235	288	288	179	189	354	354	243	257	151	157	247	247	163	169	206	210	253	263	165	169	153	155	232	240	263	263	180	194	163	163	80	82	166	172	238	254
1198	ITAWILD189	Italy		30U	V. vinifera subps. sylvestris	316	316	227	233	290	290	189	189	356	364	243	257	149	151	247	247	163	163	214	214	249	263	165	165	153	153	232	240	263	263	180	182	165	165	78	84	172	178	254	254
1199	ITAWILD190	Italy		61B	V. vinifera subps. sylvestris	316	318	235	247	288	298	189	189	356	358	243	253	149	159	247	255	151	161	204	210	233	263	165	181	141	153	228	232	263	263	180	182	163	163	78	78	172	182	248	248
1200	ITAWILD191	Italy		65A	V. vinifera subps. sylvestris	304	302	227	235	290	294	189	189	346	354	243	243	149	159	247	247	151	163	210	214	239	263	165	165	153	153	232	232	263	263	182	182	163	173	78	78	166	204	248	254
1201	ITAWILD192	Italy		66A	V. vinifera subps. sylvestris	304	314	227	233	288	298	183	189	360	364	243	243	149	157	247	247	151	175	210	214	261	263	165	165	155	155	226	240	263	263	174	182	163	173	78	80	172	178	248	254
1202	ITAWILD193	Italy		66D	V. vinifera subps. sylvestris	316	316	233	267	288	290	179	179	356	360	243	243	151	155	247	247	151	161	210	210	249	263	167	169	139	155	226	240	263	263	180	182	163	163	78	78	166	190	240	248
1203	ITAWILD194	Italy		67A	V. vinifera subps. sylvestris	314	318	259	259	294	294	181	195	354	356	243	253	151	159	247	247	149	151	210	210	239	263	181	191	137	139	232	240	263	263	182	182	165	165	78	84	172	182	238	238
1204	ITAWILD195	Italy		67C	V. vinifera subps. sylvestris	304	302	233	235	288	288	189	189	356	356	243	257	151	159	247	247	151	161	214	214	261	263	165	165	137	151	226	228	263	263	194	196	159	173	78	78	178	182	238	248
1205	ITAWILD196	Italy		67D	V. vinifera subps. sylvestris	304	316	233	233	288	288	189	191	364	364	243	257	147	149	247	265	161	161	214	214	253	263	165	191	151	151	226	228	263	263	178	192	163	165	84	84	178	182	240	248
1206	ITAWILD197	Italy		67E	V. vinifera subps. sylvestris	304	316	227	235	288	294	191	191	364	364	243	257	147	157	247	265	161	161	214	214	257	263	165	181	151	155	228	232	263	263	178	182	163	163	84	84	178	178	248	254
1207	ITAWILD198	Italy		67G	V. vinifera subps. sylvestris	316	328	235	257	294	294	185	191	364	364	243	273	151	157	247	247	161	161	210	214	249	261	167	191	153	155	232	240	263	263	182	182	163	163	78	78	178	204	238	248
1208	ITAWILD199	Italy		68A	V. vinifera subps. sylvestris	304	318	227	253	288	298	189	189	358	364	243	253	147	149	247	247	149	159	210	214	263	263	165	167	147	151	232	240	263	263	194	194	163	163	78	84	178	178	248	254
1209	ITAWILD200	Italy		68F	V. vinifera subps. sylvestris	304	316	233	257	288	288	185	189	354	360	243	243	149	159	247	255	157	159	204	210	263	263	165	165	143	153	232	240	257	263	174	180	163	165	78	78	168	206	248	254
1210	ITAWILD201	Italy		68H	V. vinifera subps. sylvestris	318	318	227	227	288	294	189	189	346	354	243	257	149	157	247	247	149	161	210	210	247	249	165	181	143	155	232	240	263	263	182	194	163	165	78	78	178	172	248	254
1211	ITAWILD202	Italy		68I	V. vinifera subps. sylvestris	304	314	247	247	288	290	191	191	358	364	257	273	149	151	241	247	151	163	210	210	263	263	165	181	133	155	226	236	263	267	192	192	163	173	78	78	168	168	248	254
1212	ITAWILD203	Italy		68L	V. vinifera subps. sylvestris	316	318	247	247	290	298	179	189	346	358	273	273	149	151	241	247	151	161	210	214	263	263	165	181	155	155	228	232	263	263	192	194	163	173	78	84	172	182	248	254
1213	ITAWILD204	Italy		68N	V. vinifera subps. sylvestris	304	314	233	235	290	294	189	189	364	364	243	257	151	157	247	247	151	161	210	214	261	263	167	167	153	153	226	236	263	263	172	180	163	165	78	88	182	204	254	254
1214	ITAWILD205	Italy		68P	V. vinifera subps. sylvestris	304	328	233	235	288	290	189	189	360	364	243	257	149	151	247	247	149	159	206	210	239	239	167	167	153	155	228	232	263	263	182	194	163	163	78	78	172	178	254	254
1215	ITAWILD206	Italy		68R	V. vinifera subps. sylvestris	304	314	247	247	288	288	179	179	364	364	243	273	149	151	247	247	151	161	210	214	247	263	165	181	133	143	226	236	263	263	182	188	149	177	78	84	172	178	254	254
1216	ITAWILD207	Italy		70A	V. vinifera subps. sylvestris	322	330	233	243	288	290	179	185	356	356	253	257	147	149	241	247	159	175	206	214	239	263	165	165	133	133	232	240	263	263	192	194	165	173	78	84	172	178	240	240
1217	ITAWILD208	Italy		70C	V. vinifera subps. sylvestris	314	318	247	263	288	288	185	191	346	360	243	257	149	149	247	247	151	161	210	210	257	263	165	167	133	155	226	236	263	263	182	188	163	165	78	78	178	190	238	240
1218	ITAWILD209	Italy		71A	V. vinifera subps. sylvestris	304	314	235	235	288	294	189	189	364	364	243	243	149	151	247	255	157	161	206	210	247	249	167	167	133	141	226	226	255	263	172	182	163	163	78	84	178	182	238	254
1219	ITAWILD210	Italy		71B	V. vinifera subps. sylvestris	304	302	233	261	288	290	189	189	356	364	243	243	155	159	247	247	151	161	214	214	247	269	165	167	139	151	226	240	257	263	192	194	165	165	78	78	178	178	260	260
1220	ITAWILD211	Italy		72C	V. vinifera subps. sylvestris	304	316	235	235	288	294	181	185	364	364	253	257	149	157	247	247	149	159	210	214	263	263	165	167	133	133	232	240	263	263	182	194	165	177	78	78	178	182	248	254
1221	ITAWILD212	Italy		73A	V. vinifera subps. sylvestris	304	318	233	263	288	288	185	189	354	370	243	273	151	157	247	247	159	163	214	214	239	253	165	181	139	139	228	232	263	263	188	194	167	179	84	84	178	206	238	254
1222	ITAWILD213	Italy		73B	V. vinifera subps. sylvestris	318	330	235	257	290	294	185	189	354	360	253	257	159	159	247	255	161	169	206	210	249	263	169	179	133	143	232	240	263	263	178	188	165	167	78	78	186	186	240	240
1223	ITAWILD214	Italy		73C	V. vinifera subps. sylvestris	318	324	247	257	294	298	183	189	356	364	243	253	149	149	241	247	163	163	206	206	249	263	167	181	139	141	228	228	257	263	182	194	163	163	78	78	178	182	248	250
1224	ITAWILD215	Italy		73D	V. vinifera subps. sylvestris	318	328	233	235	288	298	179	185	364	364	257	263	149	151	247	247	159	161	210	214	247	263	165	181	133	133	226	228	257	257	192	194	163	165	78	78	182	182	238	240
1225	ITAWILD216	Italy		73H	V. vinifera subps. sylvestris	318	318	233	243	288	290	179	185	354	354	253	257	147	149	241	247	159	175	206	214	239	263	165	165	133	133	228	232	263	263	192	194	165	173	78	84	172	178	240	240
1226	ITAWILD217	Italy		74A	V. vinifera subps. sylvestris	318	318	227	233	290	290	185	191	360	364	243	257	149	157	247	255	151	151	204	214	239	247	165	165	143	155	226	228	257	263	180	194	149	163	78	84	172	178	238	254
1227	ITAWILD218	Italy		74B	V. vinifera subps. sylvestris	318	318	227	233	290	290	185	189	360	364	243	257	149	157	247	255	149	149	204	214	239	247	165	165	141	155	226	240	257	263	180	194	151	165	78	84	172	178	238	254
1228	ITAWILD219	Italy		75A	V. vinifera subps. sylvestris	314	316	227	235	288	288	179	191	354	364	243	243	149	149	247	247	151	161	204	214	263	263	165	165	133	141	232	240	263	263	182	192	163	165	78	84	178	182	248	254
1229	ITAWILD220	Italy		76B	V. vinifera subps. sylvestris	318	318	233	235	288	294	183	189	354	364	243	273	149	159	241	247	159	159	210	210	249	257	165	167	151	153	232	240	263	263	172	172	163	173	78	78	166	168	254	254
1230	ITAWILD221	Italy		76C	V. vinifera subps. sylvestris	304	330	227	235	288	290	189	189	364	376	243	243	149	159	247	247	159	161	210	214	249	263	167	181	153	153	232	240	257	263	182	192	149	165	82	82	172	178	248	254
1231	ITAWILD222	Italy		76D	V. vinifera subps. sylvestris	318	318	233	235	288	288	189	189	356	356	243	257	149	157	247	247	151	151	210	214	239	239	165	181	153	153	232	232	263	263	192	194	167	167	78	84	182	182	254	256
1232	ITAWILD223	Italy		78C	V. vinifera subps. sylvestris	314	314	263	263	288	294	189	189	360	364	243	253	149	151	247	265	159	159	210	210	249	263	165	181	139	153	228	232	263	263	180	182	163	165	78	78	178	206	238	254
1233	ITAWILD224	Italy		78D	V. vinifera subps. sylvestris	314	318	233	233	288	288	189	189	354	364	243	257	149	151	247	247	157	161	210	210	243	263	165	191	139	139	232	240	257	263	182	194	163	163	82	84	166	206	238	248
1234	ITAWILD225	Italy		79A	V. vinifera subps. sylvestris	304	322	233	235	288	298	189	189	354	360	257	257	157	157	247	253	151	155	206	210	263	263	167	171	151	153	228	232	263	263	172	194	163	165	78	84	172	182	238	254
1235	ITAWILD226	Italy		81B	V. vinifera subps. sylvestris	304	322	219	235	288	290	189	189	364	364	243	263	149	151	247	251	149	173	206	206	233	239	171	181	153	155	232	240	263	263	172	182	163	165	78	78	178	178	248	266
1236	ITAWILD227	Italy		81D	V. vinifera subps. sylvestris	304	318	219	235	288	290	185	189	364	364	243	243	149	151	247	251	161	175	206	206	239	239	165	171	141	153	226	228	263	263	172	182	165	165	78	78	172	182	238	266
1237	ITAWILD228	Italy		82A	V. vinifera subps. sylvestris	304	328	217	227	288	294	189	189	354	358	243	257	157	157	247	247	151	161	210	210	247	249	167	191	153	153	226	240	263	263	178	178	163	163	78	78	172	178	248	248
1238	ITAWILD229	Italy		83D	V. vinifera subps. sylvestris	322	324	257	257	290	294	189	189	356	368	253	253	147	151	247	247	151	161	204	206	247	263	167	181	143	151	228	228	263	263	180	182	163	179	78	78	172	182	248	254
1239	ITAWILD230	Italy		84B	V. vinifera subps. sylvestris	304	318	227	233	294	298	189	189	364	364	243	257	151	155	247	247	151	161	206	210	249	263	173	181	155	155	232	240	263	263	188	194	163	165	78	78	172	178	238	254
1240	ITAWILD231	Italy		85G	V. vinifera subps. sylvestris	304	314	227	235	290	298	189	189	354	364	257	257	151	151	247	247	159	161	210	214	263	263	165	167	141	155	226	228	263	265	192	194	163	163	78	78	178	182	248	254
1241	ITAWILD232	Italy		85H	V. vinifera subps. sylvestris	318	318	233	233	288	294	189	189	354	364	257	257	155	157	247	247	151	161	210	210	263	263	167	171	141	153	232	232	263	263	174	182	163	163	78	78	172	182	248	248
1242	ITAWILD233	Italy		86B	V. vinifera subps. sylvestris	318	318	233	235	288	290	185	185	356	360	243	243	149	157	251	255	161	161	214	214	261	261	165	167	151	151	226	236	263	263	182	194	163	173	78	78	172	178	248	266
1243	ITAWILD234	Italy		12E	V. vinifera subps. sylvestris	314	318	219	233	288	290	189	189	356	356	243	257	147	149	247	247	149	163	210	210	263	263	165	167	153	153	232	232	261	263	192	194	163	163	78	78	204	206	250	254
1244	ITAWILD235	Italy		16E	V. vinifera subps. sylvestris	314	324	235	235	288	290	189	191	358	364	253	273	149	159	247	247	153	175	210	214	239	257	165	181	133	147	226	232	263	265	182	192	149	163	78	80	168	168	248	266
1245	ITAWILD236	Italy		30D	V. vinifera subps. sylvestris	304	302	227	257	288	288	191	191	356	360	243	243	149	155	247	247	159	163	210	210	239	263	165	165	151	155	232	232	263	263	182	182	163	165	78	78	172	204	254	266
1246	ITAWILD237	Italy		41C	V. vinifera subps. sylvestris	304	318	227	257	288	294	183	189	358	358	243	257	149	155	247	251	149	153	214	214	257	263	165	181	133	155	240	240	257	257	174	194	165	165	78	78	178	182	248	248
1247	ITAWILD238	Italy		47B	V. vinifera subps. sylvestris	304	316	235	243	290	294	185	189	354	364	273	273	149	155	241	265	149	169	206	210	249	263	165	191	143	155	228	240	263	263	178	188	165	165	78	84	172	206	254	256
1248	ITAWILD239	Italy		47R	V. vinifera subps. sylvestris	318	318	227	263	290	294	189	191	354	364	243	253	155	159	247	247	149	149	210	210	249	261	165	181	153	159	228	236	263	263	192	194	165	165	78	84	178	182	248	254
1249	ITAWILD240	Italy		47S	V. vinifera subps. sylvestris	316	316	233	235	288	288	189	189	354	360	253	257	157	157	247	247	149	153	210	210	247	263	165	165	133	155	228	232	263	263	182	182	165	165	78	84	178	178	266	266
1250	ITAWILD241	Italy		47T	V. vinifera subps. sylvestris	314	316	233	263	288	294	189	189	364	364	243	257	149	157	247	247	149	159	210	210	247	261	169	181	153	153	228	232	263	265	192	194	165	167	78	82	178	204	248	254
1251	ITAWILD242	Italy		88B	V. vinifera subps. sylvestris	318	318	235	235	288	290	183	189	354	364	273	273	149	151	247	247	149	161	210	214	247	263	165	165	139	151	226	228	263	265	194	194	165	165	78	84	172	178	254	254
1252	ITAWILD243	Italy		89A	V. vinifera subps. sylvestris	304	302	233	233	288	294	189	195	364	364	243	253	151	157	247	253	149	157	210	214	263	263	165	191	139	151	232	236	263	263	180	182	149	179	78	80	178	206	248	254
1253	ITAWILD244	Italy		89B	V. vinifera subps. sylvestris	318	322	235	243	294	298	185	189	356	368	243	253	149	157	241	253	157	175	206	206	247	249	171	181	133	133	228	228	263	263	188	192	165	173	80	84	172	172	240	254
1254	ITAWILD245	Italy		89C	V. vinifera subps. sylvestris	304	318	235	235	288	294	185	191	356	358	243	253	155	157	247	247	149	161	210	210	239	247	167	181	133	155	228	232	263	263	188	194	151	179	78	84	172	204	238	240
1255	ITAWILD246	Italy		90B	V. vinifera subps. sylvestris	304	314	263	277	290	290	189	189	364	368	243	253	149	149	241	247	157	157	210	210	263	263	167	181	139	151	228	232	263	263	182	194	163	173	78	78	168	182	254	254
1256	ITAWILD247	Italy		91A	V. vinifera subps. sylvestris	318	318	233	235	288	288	189	191	356	364	243	257	149	157	247	247	149	149	210	210	257	263	165	167	141	151	232	232	263	263	192	194	167	167	78	78	178	204	238	254
1257	ITAWILD248	Italy		92A	V. vinifera subps. sylvestris	318	318	267	271	288	288	189	191	354	356	243	243	147	151	247	265	161	161	206	210	263	263	165	167	141	141	228	228	263	263	180	182	165	163	84	84	172	172	240	254
1258	ITAWILD249	Italy		93A	V. vinifera subps. sylvestris	304	318	227	253	288	290	189	191	354	368	253	253	149	151	247	247	159	163	206	210	239	263	165	169	141	155	232	232	263	263	194	196	165	165	78	84	168	172	238	254
1259	ITAWILD250	Italy		94A	V. vinifera subps. sylvestris	306	316	235	247	298	312	179	219	346	370	253	253	149	151	219	247	159	163	206	210	243	253	169	171	141	143	226	263	257	263	178	204	165	167	80	80	206	233	238	240
1260	ITAWILD251	Italy		95A	V. vinifera subps. sylvestris	314	318	233	235	288	290	179	189	354	358	253	263	147	149	247	247	149	149	210	210	249	263	165	181	141	155	228	228	257	263	174	194	165	167	78	84	172	190	238	254
1261	ITAWILD252	Italy		95B	V. vinifera subps. sylvestris	316	318	243	257	294	294	189	189	358	364	253	257	151	151	241	247	149	149	210	214	261	261	165	167	141	155	226	232	257	263	178	194	151	151	78	88	172	190	240	240
1262	ITAWILD253	Italy		95C	V. vinifera subps. sylvestris	304	302	235	271	290	294	189	189	354	364	257	257	157	157	241	247	159	159	206	214	239	263	165	169	141	155	232	232	263	265	182	194	165	165	78	78	166	168	238	248
1263	ITAWILD254	Italy		95D	V. vinifera subps. sylvestris	304	302	235	271	290	294	181	189	354	364	257	257	151	157	241	247	159	161	206	214	239	263	165	169	141	155	232	232	263	265	174	194	149	165	78	84	166	168	238	248
1264	ITAWILD255	Italy		95E	V. vinifera subps. sylvestris	318	318	233	235	288	294	189	191	354	364	253	263	151	151	247	247	159	159	206	214	249	257	165	169	141	155	228	232	257	265	192	194	149	167	78	78	190	190	238	238
1265	ITAWILD256	Italy		95G	V. vinifera subps. sylvestris	304	316	235	243	288	294	181	189	364	364	257	257	151	157	247	251	149	175	206	214	239	257	165	169	141	155	226	232	263	263	172	178	149	165	78	78	168	190	238	238
1266	ITAWILD257	Italy		95H	V. vinifera subps. sylvestris	314	316	235	235	290	290	191	195	354	358	257	257	147	159	251	253	163	163	206	214	239	263	165	191	141	133	228	232	257	265	194	196	165	165	78	84	172	206	238	240
1267	ITAWILD258	Italy		96A	V. vinifera subps. sylvestris	304	318	233	243	290	294	179	191	354	354	257	273	149	157	247	247	159	175	214	214	239	249	167	167	141	141	222	232	257	263	180	182	165	165	78	84	166	172	240	262
1268	ITAWILD259	Italy		96B	V. vinifera subps. sylvestris	316	316	227	233	288	306	185	191	354	360	273	273	149	155	247	247	157	175	206	210	239	253	165	191	141	139	228	232	257	265	174	182	149	149	78	80	182	204	254	262
1269	ITAWILD260	Italy		96C	V. vinifera subps. sylvestris	304	318	227	235	288	290	185	189	354	358	273	273	149	149	247	247	159	175	210	210	263	263	167	187	141	151	226	232	263	263	182	194	165	179	78	78	166	172	238	262
1270	ITAWILD261	Italy		96D	V. vinifera subps. sylvestris	304	316	233	251	288	290	189	189	354	368	243	257	149	157	241	251	157	163	210	214	239	263	165	167	141	155	228	236	257	263	188	194	149	163	78	78	172	206	238	248
1271	ITAWILD262	Italy		96E	V. vinifera subps. sylvestris	316	316	247	267	288	288	189	189	354	368	257	257	159	159	247	247	157	159	210	210	239	249	165	173	141	155	226	232	257	263	178	196	165	165	78	78	178	178	238	248
1272	ITAWILD263	Italy		96F	V. vinifera subps. sylvestris	314	318	235	251	288	288	189	189	354	354	243	251	147	151	247	251	149	149	210	214	249	263	167	169	141	155	228	240	263	263	182	194	163	165	78	84	178	206	238	238
1273	ITAWILD264	Italy		96G	V. vinifera subps. sylvestris	304	322	235	243	288	288	185	191	356	364	273	273	147	151	241	247	157	175	210	214	239	263	165	173	141	151	228	232	263	263	182	182	163	165	78	84	172	182	238	248
1274	ITAWILD265	Italy		96H	V. vinifera subps. sylvestris	316	322	227	235	290	294	185	191	356	364	253	273	147	151	241	247	157	165	206	214	239	263	165	165	141	155	226	228	263	265	180	182	145	165	84	84	172	182	248	248
1275	ITAWILD266	Italy		96I	V. vinifera subps. sylvestris	314	318	235	235	288	290	181	191	354	364	253	257	149	151	247	247	149	177	210	214	239	263	165	167	141	161	226	228	263	265	174	194	163	165	78	84	172	204	238	240
1276	ITAWILD267	Italy		97A	V. vinifera subps. sylvestris	310	324	235	257	290	294	181	195	354	354	257	273	149	151	253	253	149	175	204	214	239	249	165	187	151	141	234	240	263	263	188	192	167	167	78	84	178	182	238	244
1277	ITAWILD268	Italy		98A	V. vinifera subps. sylvestris	314	318	227	247	290	290	189	191	364	364	243	243	149	149	241	247	145	163	204	214	239	263	165	191	141	155	226	240	261	263	192	194	163	167	78	84	172	178	238	240
1278	ITAWILD269	Italy		99B	V. vinifera subps. sylvestris	304	302	247	271	294	298	183	189	354	364	243	253	147	157	247	247	161	171	210	214	249	263	165	165	141	155	240	240	263	263	182	182	151	151	80	84	172	204	248	266
1279	ITAWILD270	Italy		100A	V. vinifera subps. sylvestris	304	314	257	257	298	298	189	191	356	374	257	257	159	159	247	247	159	171	206	210	239	257	165	165	143	151	240	240	263	263	178	194	163	167	80	82	172	204	238	256
1280	ITAWILD271	Italy		101F	V. vinifera subps. sylvestris	304	318	235	257	288	288	177	191	364	364	257	257	149	157	247	247	159	165	204	214	239	257	165	191	155	141	228	236	261	263	174	182	167	167	78	84	172	202	238	248
1281	ITAWILD272	Italy		103A	V. vinifera subps. sylvestris	316	324	247	247	290	294	185	189	354	360	257	257	149	149	247	255	163	169	206	214	239	239	165	169	141	151	226	228	263	263	178	194	165	165	78	84	168	186	240	256
1282	ITAWILD273	Italy		104A	V. vinifera subps. sylvestris	304	316	235	235	290	290	177	191	354	368	257	257	149	155	247	247	161	163	214	214	239	263	165	171	151	155	232	236	265	265	182	192	165	165	84	84	168	172	238	238
1283	ITAWILD274	Italy		105A	V. vinifera subps. sylvestris	304	318	235	235	288	288	185	191	354	364	253	257	149	157	247	247	161	163	206	214	239	239	165	181	151	155	226	240	263	265	182	182	165	165	78	80	166	204	238	240
1284	ITAWILD275	Italy		107B	V. vinifera subps. sylvestris	314	322	235	235	288	290	181	191	356	358	257	257	149	157	241	247	151	159	210	214	249	253	165	167	133	133	222	232	265	265	182	194	163	179	78	78	172	190	238	240
1285	ITAWILD276	Italy		110A	V. vinifera subps. sylvestris	304	302	233	243	294	298	189	189	356	364	257	257	151	157	247	247	151	151	206	210	239	247	165	165	133	155	226	228	263	263	182	194	165	165	80	80	172	190	238	256
1286	ITAWILD277	Italy		110D	V. vinifera subps. sylvestris	314	314	251	251	294	294	189	189	354	354	253	253	149	155	247	247	161	163	206	206	247	247	165	171	141	133	226	232	263	263	182	182	173	173	78	78	184	186	238	240
1287	ITAWILD278	Italy		112C	V. vinifera subps. sylvestris	304	318	233	257	288	288	189	189	364	364	251	257	149	159	241	247	159	177	214	214	249	257	167	167	141	151	232	232	263	263	182	192	163	163	78	88	204	204	238	254
1288	ITAWILD279	Italy		113D	V. vinifera subps. sylvestris	316	322	235	245	288	288	179	189	354	356	243	253	149	155	247	247	151	163	206	214	249	263	165	167	133	155	222	236	263	263	188	194	149	163	78	80	172	182	238	254
1289	ITAWILD280	Italy		113F	V. vinifera subps. sylvestris	314	314	227	235	288	306	189	189	356	364	243	243	149	155	247	247	167	167	214	214	239	263	165	167	133	155	222	232	263	263	182	194	149	163	80	80	184	204	238	266
1290	ITAWILD281	Italy		115D	V. vinifera subps. sylvestris	304	316	233	235	288	288	189	189	364	366	257	257	149	155	247	247	149	159	206	214	263	263	165	167	141	141	228	228	255	263	188	188	163	163	78	84	168	184	238	238
1291	ITAWILD282	Italy		115E	V. vinifera subps. sylvestris	318	318	235	235	290	290	189	189	364	364	257	257	149	157	247	247	151	151	218	218	239	263	165	165	141	155	228	228	257	265	182	182	165	165	80	84	204	204	248	248
1292	ITAWILD283	Italy		116A	V. vinifera subps. sylvestris	314	316	233	235	288	288	179	181	360	360	253	253	147	149	247	247	169	169	218	218	239	239	165	169	151	151	226	240	263	263	182	182	163	177	78	84	178	186	248	266
1293	ITAWILD284	Italy		118B	V. vinifera subps. sylvestris	304	306	233	245	288	290	181	217	360	364	243	263	149	155	247	247	159	169	206	210	231	239	165	181	151	137	228	240	263	263	172	188	149	165	84	84	172	192	238	256
1294	ITAWILD285	Italy		119A	V. vinifera subps. sylvestris	318	318	247	259	290	290	181	189	356	358	251	257	151	157	241	247	151	151	210	210	239	249	187	187	151	151	232	240	263	263	182	194	149	165	78	80	178	190	238	248
1295	ITAWILD286	Italy		121B	V. vinifera subps. sylvestris	304	302	227	233	288	294	189	189	362	364	251	257	155	157	247	247	151	161	210	210	249	253	167	167	151	147	232	232	263	263	174	182	151	163	78	84	172	182	240	266
1296	ITAWILD287	Italy		121C	V. vinifera subps. sylvestris	304	316	257	261	290	290	189	189	364	366	243	253	149	155	247	247	151	161	210	214	261	263	165	167	141	151	232	232	263	263	174	196	163	165	80	84	172	204	238	266
1297	ITAWILD288	Italy		122A	V. vinifera subps. sylvestris	304	318	257	257	290	294	185	195	356	364	251	251	147	151	247	247	175	175	204	210	249	257	165	167	141	153	228	232	263	263	182	182	149	163	78	84	172	172	238	248
1298	ITAWILD289	Italy		151B	V. vinifera subps. sylvestris	304	314	235	235	288	294	189	189	354	356	243	243	147	149	247	247	149	159	204	210	239	239	167	167	131	155	232	240	263	263	174	182	163	165	78	78	178	178	248	254
1299	ITA1	Italy		Aglianico	V. vinifera subps. sativa	302	318	227	259	288	292	183	189	352	352	251	257	147	151	241	241	0	0	210	210	243	243	169	185	153	157	230	244	263	263	174	182	167	167	78	82	168	168	246	260
1300	ITA2	Italy		Aglianicone	V. vinifera subps. sativa	302	328	227	259	290	292	189	189	352	352	251	257	147	151	241	245	0	0	206	210	243	265	171	185	143	157	230	236	263	263	182	196	163	167	78	82	168	206	236	246
1301	ITA3	Italy		Albarola	V. vinifera subps. sativa	320	320	241	241	294	306	181	183	0	0	253	273	147	155	245	245	0	0	204	204	241	255	165	171	133	139	224	226	265	265	174	182	167	173	66	68	178	178	252	252
1302	ITA4	Italy		Barbera	V. vinifera subps. sativa	316	318	233	259	288	292	185	189	354	358	251	271	147	156	241	245	147	157	206	214	253	255	181	183	131	133	224	224	263	263	188	190	165	167	76	80	182	208	236	252
1303	ITA5	Italy		Brugnola	V. vinifera subps. sativa	314	318	257	265	292	298	181	187	348	354	241	263	147	153	245	253	0	0	208	208	247	253	183	187	141	153	232	236	265	265	174	188	167	165	72	72	170	174	238	238
1304	ITA6	Italy		Butascera	V. vinifera subps. sativa	318	318	243	257	292	296	185	193	350	350	241	273	147	147	245	253	0	0	214	214	247	249	165	187	131	139	224	236	265	265	184	186	169	177	66	72	166	172	252	252
1305	ITA7	Italy		Catarratto	V. vinifera subps. sativa	318	324	225	235	290	298	179	179	354	370	249	251	147	151	241	247	155	165	206	206	243	253	169	185	145	153	224	224	263	265	174	188	163	167	74	74	172	186	254	254
1306	ITA8	Italy		Croatina bianca	V. vinifera subps. sativa	318	330	233	235	290	298	187	193	354	358	253	273	145	147	245	253	0	0	204	204	249	251	167	173	135	149	236	236	265	265	184	190	165	165	66	66	168	179	236	246
1307	ITA9	Italy		Croatina int. corto	V. vinifera subps. sativa	324	330	243	247	294	294	177	181	354	362	251	273	147	147	239	245	0	0	204	204	251	255	183	183	129	139	224	232	257	265	180	184	165	167	66	72	174	188	238	252
1308	ITA10	Italy		Foglia tonda	V. vinifera subps. sativa	318	318	235	243	288	290	185	185	352	366	255	271	149	149	247	253	153	155	204	212	243	267	165	181	135	145	226	236	263	263	186	190	165	173	74	74	172	178	240	254
1309	ITA11	Italy		Frappato	V. vinifera subps. sativa	318	318	233	257	288	294	179	185	352	358	249	251	149	151	241	247	171	173	206	206	243	243	165	189	135	145	224	224	263	263	186	194	165	173	80	80	178	188	240	254
1310	ITA12	Italy		Glera	V. vinifera subps. sativa	318	318	227	233	288	292	179	185	354	364	251	251	147	149	241	247	163	163	206	206	243	253	171	185	143	153	230	232	263	263	174	186	165	167	74	78	172	190	252	260
1311	ITA13	Italy		Grillo	V. vinifera subps. sativa	318	318	235	243	290	298	179	193	370	370	251	271	149	151	247	263	155	157	206	210	253	253	165	185	145	151	224	226	263	263	174	190	165	167	74	74	172	180	248	254
1312	ITA14	Italy		Luglienga bianca	V. vinifera subps. sativa	318	318	231	243	288	290	183	185	0	0	253	263	149	149	245	253	0	0	204	204	249	249	169	183	141	153	226	236	257	265	188	190	169	173	68	72	166	179	236	246
1313	ITA15	Italy		Magliocco	V. vinifera subps. sativa	318	330	243	243	288	290	179	183	352	356	249	251	147	149	241	247	155	171	206	206	243	255	181	189	135	145	224	224	263	263	186	194	163	165	74	74	178	186	240	254
1314	ITA16	Italy		Malvasia	V. vinifera subps. sativa	314	316	247	253	294	298	179	179	352	370	251	255	149	151	247	247	157	165	206	206	243	257	171	197	147	147	224	240	257	263	172	176	165	165	74	84	166	206	238	240
1315	ITA17	Italy		Malvasia del Lazio	V. vinifera subps. sativa	314	318	243	267	290	294	179	185	366	370	251	263	147	155	247	253	157	165	206	210	251	255	165	171	137	151	226	236	263	263	178	186	165	165	74	76	172	206	248	254
1316	ITA18	Italy		Malvasia nera di Brindisi	V. vinifera subps. sativa	316	324	233	247	290	298	179	181	344	352	251	251	151	155	247	247	157	157	206	210	243	253	165	171	147	147	224	236	257	257	172	188	165	165	74	76	166	166	240	240
1317	ITA19	Italy		Marzemino	V. vinifera subps. sativa	316	318	233	235	290	298	185	187	358	362	241	263	153	155	239	245	0	0	204	208	239	265	173	181	129	129	224	232	265	265	178	190	161	165	66	66	168	168	238	252
1318	ITA20	Italy		Merlina	V. vinifera subps. sativa	314	318	225	233	294	298	177	183	354	356	241	263	149	153	239	245	0	0	204	210	241	249	165	183	133	153	224	226	265	265	176	190	169	167	66	68	168	174	236	238
1319	ITA21	Italy		Montonico	V. vinifera subps. sativa	318	322	225	247	288	294	185	193	354	356	255	263	149	151	247	247	157	157	206	216	237	257	185	185	135	137	224	240	263	265	174	194	167	167	74	80	178	204	254	254
1320	ITA22	Italy		Moradella di Montalto	V. vinifera subps. sativa	314	318	255	259	290	292	187	191	352	354	251	271	149	151	0	0	0	0	0	0	253	255	183	183	143	143	238	242	265	265	174	188	163	177	78	82	168	208	256	256
1321	ITA23	Italy		Nebbiolo	V. vinifera subps. sativa	314	318	235	265	290	298	183	187	358	364	241	263	147	155	247	247	153	155	206	210	253	255	167	191	157	157	230	234	263	263	176	192	165	179	80	80	168	168	238	240
1322	ITA24	Italy		Nerello cappuccio	V. vinifera subps. sativa	314	318	243	247	288	290	179	185	352	352	251	255	149	149	241	241	165	171	206	206	243	253	181	185	135	135	224	236	263	263	186	188	163	165	74	74	166	178	238	240
1323	ITA25	Italy		Primitivo	V. vinifera subps. sativa	314	318	247	257	290	298	179	181	352	358	255	263	149	151	241	247	153	155	206	206	251	253	173	181	135	145	224	236	257	263	174	186	167	177	80	80	172	178	238	238
1324	ITA26	Italy		Ribolla gialla	V. vinifera subps. sativa	318	318	227	233	288	292	179	185	354	364	251	251	147	149	241	247	159	169	206	206	243	253	171	185	143	153	230	232	263	263	174	186	165	167	74	78	172	190	252	260
1325	ITA27	Italy		Rossara	V. vinifera subps. sativa	318	330	243	245	290	298	179	185	255	362	251	273	147	149	239	245	0	0	204	208	241	255	165	183	129	139	224	233	265	265	178	178	171	179	66	72	174	186	236	252
1326	ITA28	Italy		Rossola	V. vinifera subps. sativa	314	318	231	265	292	300	179	187	358	362	243	255	147	153	239	245	0	0	204	208	247	253	169	183	151	153	224	230	263	263	170	174	169	181	66	72	170	174	240	256
1327	ITA29	Italy		Sangiovese	V. vinifera subps. sativa	318	318	233	243	288	290	179	185	352	352	251	255	149	149	241	247	155	171	206	212	243	267	165	165	135	135	224	236	263	263	190	194	165	173	74	80	172	178	240	240
1328	ITA30	Italy		Schiava grossa	V. vinifera subps. sativa	314	318	237	245	298	298	181	185	368	368	257	271	149	156	247	247	153	165	210	214	253	253	171	171	135	155	236	238	265	265	180	192	167	167	78	82	172	182	246	260
1329	ITA31	Italy		Schiava lombarda	V. vinifera subps. sativa	318	328	225	245	290	298	181	185	362	368	255	271	149	151	241	247	153	159	210	214	243	255	183	185	135	143	230	238	263	263	184	184	167	179	74	82	172	182	236	246
1330	ITA32	Italy		Sciaccarello	V. vinifera subps. sativa	318	318	235	257	288	294	183	189	358	366	251	271	149	149	247	253	153	155	206	206	243	251	181	185	135	135	224	226	263	263	178	186	163	165	74	76	170	182	238	240
1331	ITA33	Italy		Sirica	V. vinifera subps. sativa	310	314	217	227	290	292	187	189	354	372	241	273	147	151	245	263	157	159	206	210	243	243	169	189	133	133	224	230	261	263	182	188	163	167	80	82	172	206	246	246
1332	ITA34	Italy		Zibibbo	V. vinifera subps. sativa	314	318	243	267	290	294	179	193	370	384	263	271	147	149	253	263	157	169	210	210	253	255	165	185	135	151	226	232	263	263	186	190	165	165	74	74	180	206	248	248
1333	8500Mtp106	France		Lambrusque PSL 1	V. vinifera subps. sylvestris	304	316	227	227	288	290	189	189	356	364	239	257	149	157	247	263	149	161	212	212	239	239	167	183	149	149	224	230	263	263	182	194	149	149	78	78	178	204	266	268
1334	8500Mtp107	France		Lambrusque PSL 10	V. vinifera subps. sylvestris	304	304	227	227	288	288	187	187	360	364	239	251	157	157	247	247	149	149	210	212	263	263	167	167	149	149	226	230	257	263	182	182	163	163	78	84	172	172	248	254
1335	8500Mtp108	France		Lambrusque PSL 11	V. vinifera subps. sylvestris	304	316	235	235	288	288	183	187	364	368	255	255	149	157	247	247	149	161	212	212	239	263	167	167	149	149	230	230	263	265	192	194	149	149	78	78	172	188	238	248
1336	8500Mtp109	France		Lambrusque PSL 12	V. vinifera subps. sylvestris	312	320	227	235	288	288	183	187	364	368	251	255	149	157	241	253	149	161	206	214	261	263	167	167	149	149	226	230	263	263	178	182	163	165	78	78	206	206	238	256
1337	8500Mtp110	France		Lambrusque PSL 13	V. vinifera subps. sylvestris	304	316	227	227	288	288	187	187	364	364	239	255	149	157	241	247	149	157	210	212	263	263	167	167	149	149	230	232	263	267	182	192	163	165	78	84	172	178	248	248
1338	8500Mtp111	France		Lambrusque PSL 14	V. vinifera subps. sylvestris	304	312	263	263	288	288	187	187	364	364	239	257	149	157	247	247	159	173	210	212	239	263	165	165	149	149	226	226	265	267	182	182	163	165	78	80	172	204	254	266
1339	8500Mtp112	France		Lambrusque PSL 15	V. vinifera subps. sylvestris	304	312	227	235	288	288	183	187	360	364	239	239	147	149	247	247	159	159	210	214	263	263	167	167	149	149	230	230	263	263	182	182	163	163	78	78	178	204	238	248
1340	8500Mtp113	France		Lambrusque PSL 2	V. vinifera subps. sylvestris	304	312	235	263	288	290	189	191	356	364	239	255	149	157	247	247	159	161	212	214	239	249	167	167	149	149	230	230	263	263	182	194	163	163	78	82	178	186	248	254
1341	8500Mtp114	France		Lambrusque PSL 3	V. vinifera subps. sylvestris	304	314	263	263	288	288	187	187	356	364	239	255	149	157	247	247	149	159	210	212	239	263	167	167	149	149	226	230	263	265	194	194	163	163	78	84	178	204	254	266
1342	8500Mtp117	France		Lambrusque PSL 5	V. vinifera subps. sylvestris	304	320	235	263	288	290	183	189	356	368	255	255	149	157	247	247	159	161	210	210	249	249	171	171	149	149	226	230	263	263	182	194	149	179	78	78	178	188	254	266
1343	8500Mtp120	France		Lambrusque PSL 7	V. vinifera subps. sylvestris	304	314	227	257	288	288	187	187	356	364	239	255	147	151	247	247	149	161	210	214	263	263	167	167	149	149	226	230	263	263	182	182	163	163	78	78	178	204	248	254
1344	8500Mtp124	France		Lambrusque Grésigne 1	V. vinifera subps. sylvestris	312	324	215	263	288	290	187	189	360	364	251	257	149	149	247	247	149	159	210	212	263	263	165	167	131	149	230	230	257	263	172	192	149	165	78	78	178	204	254	256
1345	8500Mtp125	France		Lambrusque Grésigne 2	V. vinifera subps. sylvestris	304	312	227	233	288	290	191	191	354	360	239	255	149	157	247	247	149	159	206	210	239	261	165	165	137	149	226	230	263	263	182	194	163	163	78	78	178	178	238	254
1346	8500Mtp126	France		Lambrusque Grésigne 6	V. vinifera subps. sylvestris	304	314	233	235	288	288	187	187	364	364	239	257	149	149	247	247	149	159	206	210	239	261	165	167	149	149	226	230	257	263	182	188	163	163	78	78	178	178	248	248
1347	8500Mtp128	France		Lambrusque Grésigne 9	V. vinifera subps. sylvestris	304	314	235	235	288	290	187	191	360	364	255	271	149	149	247	247	149	167	206	214	257	263	165	167	139	149	230	230	263	263	182	192	149	163	78	78	178	178	248	254
1348	8500Mtp129	France		Lambrusque Grésigne 14	V. vinifera subps. sylvestris	304	314	227	267	288	288	189	189	358	364	255	259	149	151	247	247	149	153	210	210	263	263	171	181	149	153	230	230	263	263	182	192	163	165	78	84	178	204	254	256
1349	8500Mtp130	France		Lambrusque Grésigne 16	V. vinifera subps. sylvestris	314	316	235	263	288	288	187	187	354	364	257	257	149	149	247	247	149	161	206	210	261	261	167	171	149	149	230	234	267	267	182	182	163	165	78	78	178	178	248	248
1350	8500Mtp138	France		Lambrusque Picaussel-Bordes	V. vinifera subps. sylvestris	304	314	233	235	288	290	183	189	360	364	239	239	149	157	241	247	149	149	212	214	263	263	165	167	149	149	230	236	257	267	182	192	149	165	78	78	0	0	254	266
1351	8500Mtp139	France		Lambrusque Saint-Louis	V. vinifera subps. sylvestris	304	316	227	235	288	288	189	189	360	364	239	249	149	149	247	247	159	159	210	212	239	263	167	171	131	149	226	226	263	263	182	192	149	165	78	84	0	0	248	254
1352	8500Mtp14	France		Lambrusque Bicharole	V. vinifera subps. sylvestris	304	304	235	263	290	290	187	187	360	364	239	239	149	149	247	247	149	149	210	212	263	263	173	173	149	153	230	230	263	265	182	194	163	165	78	78	178	178	248	254
1353	8500Mtp15	France		Lambrusque forêt P7	V. vinifera subps. sylvestris	316	320	227	233	288	288	187	187	356	360	239	255	149	149	247	247	149	149	212	214	239	239	165	167	149	149	226	236	257	265	192	192	149	163	78	78	178	204	254	254
1354	8500Mtp17	France		Lambrusque forêt P5	V. vinifera subps. sylvestris	304	314	227	235	288	290	187	189	346	360	239	255	147	149	247	247	159	161	210	210	239	239	167	183	149	153	226	230	263	267	182	192	149	163	78	78	172	204	238	254
1355	8500Mtp19	France		Lambrusque Puivert 2	V. vinifera subps. sylvestris	312	316	233	233	288	294	187	189	346	368	255	255	149	149	241	247	149	161	210	214	263	263	165	165	149	149	224	236	257	265	182	182	149	165	78	78	178	204	254	262
1356	8500Mtp20	France		Lambrusque Puivert 1	V. vinifera subps. sylvestris	304	316	227	235	288	294	187	187	360	364	239	255	149	157	247	247	159	161	206	210	239	263	165	167	149	149	230	230	257	263	182	194	163	165	78	84	178	204	248	248
1357	8500Mtp21	France		Lambrusque l'Escale 1	V. vinifera subps. sylvestris	312	318	227	235	288	290	189	189	354	368	239	239	147	157	247	247	149	149	212	214	239	263	167	167	149	151	226	226	257	265	161	194	163	165	78	84	172	178	238	254
1358	8500Mtp22	France		Lambrusque l'Escale 3	V. vinifera subps. sylvestris	304	312	227	227	288	288	187	189	360	364	257	259	149	157	247	247	149	161	206	214	239	263	167	171	149	151	226	230	257	267	182	182	163	163	78	84	178	204	248	254
1359	8500Mtp23	France		Lambrusque Campmarcel	V. vinifera subps. sylvestris	314	316	227	227	288	290	187	189	360	360	239	255	149	157	247	247	159	159	210	210	239	239	167	171	149	149	226	228	257	267	182	194	149	165	78	84	172	204	254	254
1360	8500Mtp24	France		Lambrusque l'Escale 2	V. vinifera subps. sylvestris	316	316	235	235	288	294	189	189	364	364	255	255	149	149	247	247	149	159	210	212	239	263	165	165	139	153	226	226	267	267	182	194	163	163	78	78	178	178	248	268
1361	8500Mtp249	France		Route D936-2 (8500S002L2)	V. vinifera subps. sylvestris	304	314	227	233	288	290	187	189	356	364	239	255	149	149	247	247	149	159	212	212	263	263	167	171	141	149	230	234	257	265	182	190	151	163	78	78	172	172	248	254
1362	8500Mtp252	France		ESPELETTE 3 (8500S006L3)	V. vinifera subps. sylvestris	304	314	267	267	288	290	187	187	360	364	239	255	149	151	247	247	159	161	206	214	257	263	0	0	149	149	224	228	263	263	182	182	165	165	78	78	0	0	248	248
1363	8500Mtp269	France		GROTTE DE SARE 1 (8500S007L1)	V. vinifera subps. sylvestris	304	316	233	263	288	290	187	187	364	364	239	259	149	157	247	247	149	149	210	214	239	257	165	165	149	153	226	230	263	265	182	194	165	165	78	80	204	204	238	248
1364	8500Mtp275	France		Ustaritz Ouest 2 (8500S021L2)	V. vinifera subps. sylvestris	304	314	233	263	288	288	187	189	356	364	239	255	157	157	241	247	159	161	206	214	239	263	165	165	149	149	226	234	263	263	182	194	149	149	78	78	178	204	254	256
1365	8500Mtp277	France		Ustaritz Ouest 3 (8500S021L3)	V. vinifera subps. sylvestris	304	316	235	263	288	288	189	191	360	364	239	255	157	157	241	247	149	161	208	214	239	263	165	165	141	149	226	228	263	265	182	194	149	149	78	78	172	172	256	266
1366	8500Mtp266	France		Saint-Ignace 3 (8500S022L3)	V. vinifera subps. sylvestris	304	316	233	235	288	290	187	187	360	364	243	251	149	157	247	247	157	159	210	210	263	263	165	165	153	153	228	230	263	265	182	182	163	165	78	80	178	178	254	254
1367	8500Mtp267	France		Saint-Ignace A (8500S022LA)	V. vinifera subps. sylvestris	304	316	233	233	288	288	187	187	348	364	239	251	149	157	247	247	149	157	206	210	239	261	165	165	139	141	226	230	263	263	182	182	163	165	78	78	178	178	254	268
1368	8500Mtp268	France		Saint-Ignace B (8500S022LB)	V. vinifera subps. sylvestris	304	314	233	233	288	288	187	187	356	364	239	255	157	157	247	247	157	159	208	212	239	263	167	167	153	153	230	230	263	265	182	194	149	163	78	78	178	178	254	266
1369	8500Mtp300	France		Puivert-D117-7 (8500S063L7)	V. vinifera subps. sylvestris	314	314	227	227	288	288	185	187	356	360	239	255	149	157	247	247	159	161	210	212	263	263	165	167	149	153	230	236	265	267	194	194	151	165	78	78	178	204	238	254
1370	8500Mtp285	France		Escale A (8500S067LA)	V. vinifera subps. sylvestris	304	312	227	227	288	290	187	187	346	364	239	255	149	157	247	247	149	159	210	210	263	263	167	167	149	149	224	230	263	265	182	194	165	165	78	78	178	178	248	248
1371	8500Mtp286	France		Escale C (8500S067LC)	V. vinifera subps. sylvestris	312	312	227	265	288	294	187	189	364	364	239	261	147	149	247	247	149	159	210	214	263	263	167	183	131	153	230	230	267	267	182	194	149	165	78	78	178	188	238	254
1372	8500Mtp283	France		Campmarcel 3 (8500S076L3)	V. vinifera subps. sylvestris	312	316	227	227	288	288	187	189	360	364	255	255	149	149	247	247	149	159	210	210	239	263	165	167	149	149	226	228	257	263	182	194	163	165	78	78	202	204	254	254
1373	8500Mtp284	France		Campsaur A (8500S080LA)	V. vinifera subps. sylvestris	312	314	227	227	288	290	187	189	360	364	239	239	147	149	247	247	149	151	212	214	239	267	167	171	131	149	230	230	265	267	182	194	151	163	78	84	178	204	248	254
1374	8500Mtp255	France		Abbadia F (8500S082LF)	V. vinifera subps. sylvestris	304	304	227	227	288	288	187	187	360	364	255	259	149	157	247	247	161	173	210	214	261	263	165	167	141	143	226	230	263	265	194	194	149	165	78	78	176	178	256	256
1375	8500Mtp156	France		Lambrusque Lavall E	V. vinifera subps. sylvestris	304	304	227	227	288	288	187	187	360	364	239	257	149	157	247	247	149	161	214	214	239	263	167	173	139	149	226	238	257	265	194	194	143	149	78	84	178	188	254	256
1376	8500Mtp158	France		Lambrusque Lavall G	V. vinifera subps. sylvestris	304	312	235	235	0	0	187	187	0	0	239	255	149	157	247	247	149	159	214	214	239	263	167	167	149	149	226	238	263	263	182	182	149	163	78	80	172	178	238	254
1377	8500Mtp159	France		Lambrusque Lavall I	V. vinifera subps. sylvestris	304	312	227	227	288	288	189	189	360	360	255	257	147	149	247	247	149	159	210	212	239	263	167	167	139	149	230	240	257	263	194	194	149	165	78	78	178	178	238	254
1378	8500Mtp160	France		Lambrusque Lavall K	V. vinifera subps. sylvestris	304	304	227	235	288	288	189	189	0	0	255	255	149	157	247	247	149	159	210	214	263	263	167	181	149	149	230	234	265	265	182	182	165	165	80	80	178	178	238	248
