# Supplementary material for: Genetic diversity analysis of cultivated and wild grapevine (Vitis vinifera L.) accessions around the Mediterranean basin and Central Asia
Source: BMC Plant Biol. 2018 Jun 27;18:137. doi: 10.1186/s12870-018-1351-0 (PMC6020434; doi:10.1186/s12870-018-1351-0)
Supplement: Supplementary file 2 — Table S2. Determination of flower phenotype and genotype. The APT3 gene marker distinguished females (F) from males (M) or hermaphrodites (H). SSR marker VVIb23 is tightly linked to the flower sex locus and the unique allele 282 is linked to hermaphrodism. (XLSX 57 kb) [file 12870_2018_1351_MOESM2_ESM.xlsx]

## Sheet: Total
Table S2. Determination of flower phenotype and genotype. APT3 gene marker distinguished females (F) from males (M) or hermaphrodites (H). SSR marker VVIb23 is tightly linked to the flower sex locus and the unique allele 282 is linked to hermaphrodism.
Country	Accession number	location	Phenotype	APT3	APT3	APT3	APT3	VVIb23	VVIb23
Molecular Phenotype
Armenia	DVIT3351.2	ARM*41, Alaverdi, Armenia	M	266	336	466		294	302
Armenia	DVIT3351.4	ARM*41, Alaverdi, Armenia	M	266	336	466		294	302
Armenia	DVIT3351.6	ARM*41, Alaverdi, Armenia	M	266	466			294	302
Armenia	DVIT3351.9	ARM*41, Alaverdi, Armenia	M	266	336	466		294	302
Armenia	DVIT3351.10	ARM*41, Alaverdi, Armenia	M	266	466			294	302
Armenia	DVIT3351.11	ARM*41, Alaverdi, Armenia	M	266	336	466		294	302
Armenia	DVIT3351.12	ARM*41, Alaverdi, Armenia	M	266	336	397	466	286	294
Armenia	DVIT3351.15	ARM*41, Alaverdi, Armenia	M	266	336	397	466	286	294
Armenia	DVIT3351.17	ARM*41, Alaverdi, Armenia	M	266	466			294	302
Armenia	DVIT3351.19	ARM*41, Alaverdi, Armenia	M	266	336	397	466	286	294
Armenia	DVIT3351.23	ARM*41, Alaverdi, Armenia	M	266	336	466		294	302
Armenia	DVIT3351.24	ARM*41, Alaverdi, Armenia		266	336	397
Armenia	DVIT3351.27	ARM*41, Alaverdi, Armenia	M	266	466			294	302
Armenia	DVIT3351.28	ARM*41, Alaverdi, Armenia	M	266	466			294	302
Armenia	DVIT3351.29	ARM*41, Alaverdi, Armenia	M	266	336	397	466	286	294
Armenia	DVIT3351.30	ARM*41, Alaverdi, Armenia	M	266	336	397	466	294	299
Armenia	DVIT3351.34	ARM*41, Alaverdi, Armenia	M	266	336	397	466	294	299
Armenia	DVIT3351.34	ARM*41, Alaverdi, Armenia	M	266	336	397	466	294	299
Armenia	DVIT3351.37	ARM*41, Alaverdi, Armenia	M	266	336	397	466	286	294
Armenia	DVIT3353.12	ARM*41, Alaverdi, Armenia	M	266	336	397	466	294	299
Armenia	DVIT3353.13	ARM*41, Alaverdi, Armenia	M	266	397	466		299	308
Armenia	DVIT3353.14	ARM*41, Alaverdi, Armenia	F	266	336	397		290	294
Armenia	DVIT3353.21	ARM*41, Alaverdi, Armenia	F	266	336	397		290	294
Armenia	DVIT3353.22	ARM*41, Alaverdi, Armenia	F	266	336	397		294	299
Armenia	DVIT3353.31	ARM*41, Alaverdi, Armenia	F	266	397			288	299
Armenia	DVIT3355.4	ARM*41, Alaverdi, Armenia	M	266	336	397	466	294	299
Armenia	DVIT3355.7	ARM*41, Alaverdi, Armenia	M	266	336	397	466	294	299
Armenia	DVIT3356.2	ARM*41, Alaverdi, Armenia	F	266	397			288	299
Armenia	DVIT3356.3	ARM*41, Alaverdi, Armenia	M	266	336	397	466	288	294
Armenia	DVIT3356.5	ARM*41, Alaverdi, Armenia	F	266	397			288	299
Armenia	DVIT3356.6	ARM*41, Alaverdi, Armenia	M	266	397	466		299	308
Armenia	DVIT3356.9	ARM*41, Alaverdi, Armenia		266	397	466
Armenia	DVIT3356.10	ARM*41, Alaverdi, Armenia	M	266	397	466		288	308
Armenia	DVIT3356.15	ARM*41, Alaverdi, Armenia	M	266	397	466		288	308
Armenia	DVIT3356.16	ARM*41, Alaverdi, Armenia		266	397	466
Armenia	DVIT3356.19	ARM*41, Alaverdi, Armenia	M	266	397	466		299	308
Armenia	DVIT3356.22	ARM*41, Alaverdi, Armenia						299	308
Armenia	DVIT3356.23	ARM*41, Alaverdi, Armenia	F	266	397			299	299
Armenia	DVIT3356.25	ARM*41, Alaverdi, Armenia	F	266	397			288	299
Armenia	DVIT3356.26	ARM*41, Alaverdi, Armenia	H	266	397			282	299
Armenia	DVIT3356.28	ARM*41, Alaverdi, Armenia	M	266	397	466		299	308
Armenia	DVIT3356.31	ARM*41, Alaverdi, Armenia	F	266	397			299	299
Armenia	DVIT3356.32	ARM*41, Alaverdi, Armenia	M	266	397	466		288	308
Armenia	DVIT3356.33	ARM*41, Alaverdi, Armenia	F	266	397			288	299
Armenia	DVIT3356.35	ARM*41, Alaverdi, Armenia	M	266	397	466		299	308
Armenia	DVIT3356.36	ARM*41, Alaverdi, Armenia		266	397
Armenia	DVIT3356.38	ARM*41, Alaverdi, Armenia	M	266	336	397	466	294	299
Armenia	DVIT3356.39	ARM*41, Alaverdi, Armenia	M	266	397	466		288	308
Armenia	DVIT3356.45	ARM*41, Alaverdi, Armenia	M	266	397	466		288	308
Azerbajian	3603.01	Bassal village, Ismayilli Dist	M	266	466			286	286
Azerbajian	3603.02	Bassal village, Ismayilli Dist	F	266	397			288	299
Azerbajian	3603.04	Bassal village, Ismayilli Dist	M	266	397	466		288	308
Azerbajian	3603.05	Bassal village, Ismayilli Dist	M	266	336	397	466	286	286
Azerbajian	3603.07	Bassal village, Ismayilli Dist	M	266	336	397	466	286	288
Azerbajian	3603.09	Bassal village, Ismayilli Dist	M	266	336	397	466	286	288
Azerbajian	3603.11	Bassal village, Ismayilli Dist	M	266	336	397	466	286	288
Azerbajian	3603.13	Bassal village, Ismayilli Dist	M	266	397	466		288	308
Azerbajian	3603.14	Bassal village, Ismayilli Dist	M	266	397	466		288	302
Azerbajian	3603.16	Bassal village, Ismayilli Dist	M	266	466			286	302
Azerbajian	3603.17	Bassal village, Ismayilli Dist	M	266	336	397	466	286	299
Azerbajian	3603.18	Bassal village, Ismayilli Dist	M	266	336	397	466	286	286
Azerbajian	3603.19	Bassal village, Ismayilli Dist	M	266	466			286	308
Azerbajian	3603.20	Bassal village, Ismayilli Dist	M	266	466			286	286
Azerbajian	3603.25	Bassal village, Ismayilli Dist	M	266	397	466		288	302
Azerbajian	3603.27	Bassal village, Ismayilli Dist	M	266	466			286	308
Azerbajian	3603.30	Bassal village, Ismayilli Dist	M	266	466			286	286
Azerbajian	3603.31	Bassal village, Ismayilli Dist	M	266	466			286	302
Azerbajian	3603.32	Bassal village, Ismayilli Dist	M	266	466			286	302
Azerbajian	3603.33	Bassal village, Ismayilli Dist	M	266	466			286	286
Azerbajian	3603.34	Bassal village, Ismayilli Dist	M	266	466			286	308
Azerbajian	3603.35	Bassal village, Ismayilli Dist	F	266	397			286	288
Azerbajian	3603.36	Bassal village, Ismayilli Dist	M	266	336	397	466	288	288
Azerbajian	3603.38	Bassal village, Ismayilli Dist	M	266	397	466		288	302
Azerbajian	3603.39	Bassal village, Ismayilli Dist	M	266	466			286	304
Azerbajian	3603.40	Bassal village, Ismayilli Dist	M	266	336	397	466	286	288
Azerbajian	3603.41	Bassal village, Ismayilli Dist	M	266	466			286	308
Azerbajian	3603.45	Bassal village, Ismayilli Dist	M	266	466			286	302
Azerbajian	3603.46	Bassal village, Ismayilli Dist	M	266	397	466		288	302
Azerbajian	3603.47	Bassal village, Ismayilli Dist	M	266	397	466		288	302
Azerbajian	3603.48	Bassal village, Ismayilli Dist	M	266	466			286	302
Azerbajian	3603.49	Bassal village, Ismayilli Dist	F	266	397			286	288
Azerbajian	3603.50	Bassal village, Ismayilli Dist	M	266	466			286	294
Azerbajian	3603.52	Bassal village, Ismayilli Dist	M	266	397	466		288	302
Azerbajian	3603.53	Bassal village, Ismayilli Dist	M	266	466			286	308
Azerbajian	3603.54	Bassal village, Ismayilli Dist	M	266	466			286	302
Azerbajian	3612.01	Gurubanfendi, Ismayilli	M	266	466			297	308
Azerbajian	3612.02	Gurubanfendi, Ismayilli	M	266	336	397	466	286	297
Azerbajian	3612.03	Gurubanfendi, Ismayilli	M	266	466			294	297
Azerbajian	3612.04	Gurubanfendi, Ismayilli	M	266	466			297	302
Azerbajian	3612.05	Gurubanfendi, Ismayilli	M	266	336	397	466	286	297
Azerbajian	3612.07	Gurubanfendi, Ismayilli	M	266	336	397	466	286	297
Azerbajian	3612.08	Gurubanfendi, Ismayilli	M	266	466			294	297
Azerbajian	3612.09	Gurubanfendi, Ismayilli	M	266	466			294	297
Azerbajian	3612.10	Gurubanfendi, Ismayilli	M	266	336	397	466	286	297
Azerbajian	3612.11	Gurubanfendi, Ismayilli	M	266	336	397	466	286	297
Azerbajian	3612.12	Gurubanfendi, Ismayilli	M	266	466			297	297
Azerbajian	3612.13	Gurubanfendi, Ismayilli	M	266	466			297	308
Azerbajian	3612.14	Gurubanfendi, Ismayilli	M	266	336	397	466	286	297
Azerbajian	3612.15	Gurubanfendi, Ismayilli	M	266	466			297	308
Azerbajian	3612.16	Gurubanfendi, Ismayilli	M	266	466			297	308
Azerbajian	3612.17	Gurubanfendi, Ismayilli	M	266	336	397	466	286	297
Azerbajian	3612.18	Gurubanfendi, Ismayilli	M	266	466			297	302
Azerbajian	3612.19	Gurubanfendi, Ismayilli	M	266	466			297	297
Azerbajian	3612.20	Gurubanfendi, Ismayilli	M	266	336	397	466	286	297
Azerbajian	3612.21	Gurubanfendi, Ismayilli	M	266	466			297	308
Azerbajian	3612.22	Gurubanfendi, Ismayilli	M	266	466			286	286
Azerbajian	3612.23	Gurubanfendi, Ismayilli	M	266	336	397	466	286	297
Azerbajian	3612.24	Gurubanfendi, Ismayilli	M	266	336	466		297	308
Azerbajian	3612.25	Gurubanfendi, Ismayilli	M	266	466			297	308
Azerbajian	3612.26	Gurubanfendi, Ismayilli	M	266	466			297	308
Azerbajian	3612.27	Gurubanfendi, Ismayilli	M	266	466			297	308
Azerbajian	3612.29	Gurubanfendi, Ismayilli	M	266	336	397	466	286	297
Azerbajian	3612.30	Gurubanfendi, Ismayilli	F	266	336			286	297
Azerbajian	3612.31	Gurubanfendi, Ismayilli	M	266	466			297	308
Azerbajian	3612.32	Gurubanfendi, Ismayilli	F	266	336			294	297
Azerbajian	3612.33	Gurubanfendi, Ismayilli	M	266	466			297	308
Azerbajian	3612.34	Gurubanfendi, Ismayilli	F	266	336	397		286	297
Azerbajian	3612.35	Gurubanfendi, Ismayilli	M	266	466			297	308
Azerbajian	3612.37	Gurubanfendi, Ismayilli	M	266	466			297	308
Azerbajian	3612.39	Gurubanfendi, Ismayilli	M	266	466			297	302
Azerbajian	3612.40	Gurubanfendi, Ismayilli	M	266	336	397	466	286	297
Azerbajian	3612.41	Gurubanfendi, Ismayilli	M	266	466			294	297
Azerbajian	3612.42	Gurubanfendi, Ismayilli	M	266	336	397	466	286	297
Azerbajian	3612.43	Gurubanfendi, Ismayilli	F	266	336			294	297
Azerbajian	3612.44	Gurubanfendi, Ismayilli	M	266	466			297	297
Azerbajian	3612.46	Gurubanfendi, Ismayilli	M	266	466			297	308
Azerbajian	3612.47	Gurubanfendi, Ismayilli	F	266	336	397		286	297
Azerbajian	3612.48	Gurubanfendi, Ismayilli	M	266	336	397	466	286	297
Azerbajian	3612.49	Gurubanfendi, Ismayilli	F	266	336	397		286	297
Azerbajian	3612.51	Gurubanfendi, Ismayilli	F	266	336	397		286	297
Azerbajian	3612.52	Gurubanfendi, Ismayilli	M	266	466			297	308
Azerbajian	3614.01	Ayridj, Shahbuz	M	266	466			294	302
Azerbajian	3614.04	Ayridj, Shahbuz	M	266	466			294	302
Azerbajian	3614.05	Ayridj, Shahbuz	F	266	336	397		286	297
Azerbajian	3614.07	Ayridj, Shahbuz	M	266	466			294	302
Azerbajian	3614.08	Ayridj, Shahbuz	M	266	466			308	308
Azerbajian	3614.10	Ayridj, Shahbuz	M	266	466			294	302
Azerbajian	3614.11	Ayridj, Shahbuz	M	266	466			294	302
Azerbajian	3614.12	Ayridj, Shahbuz	M	266	466			297	302
Azerbajian	3614.13	Ayridj, Shahbuz	M	266	466			297	302
Azerbajian	3614.14	Ayridj, Shahbuz	M	266	466			297	302
Azerbajian	3614.15	Ayridj, Shahbuz		266	336
Azerbajian	3614.16	Ayridj, Shahbuz	M	266	466			294	308
Azerbajian	3614.17	Ayridj, Shahbuz	M	266	466			286	297
Azerbajian	3614.18	Ayridj, Shahbuz	M	266	466			297	302
Azerbajian	3614.19	Ayridj, Shahbuz	F	266	336	397		286	297
Azerbajian	3614.20	Ayridj, Shahbuz	M	266	466			294	302
Azerbajian	3614.21	Ayridj, Shahbuz	M	266	466			294	302
Azerbajian	3614.22	Ayridj, Shahbuz	H	266	336	397	466	282	294
Azerbajian	3614.23	Ayridj, Shahbuz	M	266	466			297	302
Azerbajian	3614.24	Ayridj, Shahbuz	M	266	336	397	466	286	297
Azerbajian	3614.25	Ayridj, Shahbuz	F	266	397			288	294
Azerbajian	3614.26	Ayridj, Shahbuz	F	266	336	397		286	297
Azerbajian	3614.27	Ayridj, Shahbuz	M	266	466			294	302
Azerbajian	3614.28	Ayridj, Shahbuz	M	266	466			286	286
Azerbajian	3614.29	Ayridj, Shahbuz	M	266	466			294	302
Azerbajian	3614.30	Ayridj, Shahbuz	M	266	336	397	466	286	286
Azerbajian	3614.32	Ayridj, Shahbuz	M	266	466			294	297
Azerbajian	3614.33	Ayridj, Shahbuz	M	266	466			294	308
Azerbajian	3614.34	Ayridj, Shahbuz	M	266	466			294	302
Azerbajian	3614.35	Ayridj, Shahbuz	F	266	336			294	297
Azerbajian	3614.37	Ayridj, Shahbuz	F	266	336	397		286	297
Azerbajian	3614.39	Ayridj, Shahbuz	F	266	336	397		294	294
Azerbajian	3614.40	Ayridj, Shahbuz	M	266	466			297	302
Azerbajian	3614.41	Ayridj, Shahbuz	M	266	466			280	302
Azerbajian	3614.42	Ayridj, Shahbuz	M	266	466			286	286
Azerbajian	3614.44	Ayridj, Shahbuz	F	266	397			286	297
Azerbajian	3614.45	Ayridj, Shahbuz	F	266	336			286	297
Azerbajian	3614.46	Ayridj, Shahbuz		266	466
Azerbajian	3614.48	Ayridj, Shahbuz	M	266	466			297	302
Azerbajian	3614.49	Ayridj, Shahbuz	M	266	466			297	302
Azerbajian	3614.50	Ayridj, Shahbuz	M	266	466			297	302
Azerbajian	3614.51	Ayridj, Shahbuz	M	266	336	397	466	286	297
Azerbajian	3607.01	Kungut Post, Sheki	M	266	466			297	302
Azerbajian	3607.02	Kungut Post, Sheki	M	266	466			297	302
Azerbajian	3607.03	Kungut Post, Sheki	F	266	336			297	297
Azerbajian	3607.04	Kungut Post, Sheki	M	266	466			294	308
Azerbajian	3607.08	Kungut Post, Sheki	M	266	466			294	302
Azerbajian	3607.09	Kungut Post, Sheki	M	266	466			294	302
Azerbajian	3607.10	Kungut Post, Sheki	M	266	466			294	302
Azerbajian	3607.11	Kungut Post, Sheki	M	266	466			297	302
Azerbajian	3607.12	Kungut Post, Sheki	M	266	336	397	466	286	286
Azerbajian	3607.13	Kungut Post, Sheki	M	266	466			297	302
Azerbajian	3607.16	Kungut Post, Sheki	M	266	466			297	297
Azerbajian	3607.17	Kungut Post, Sheki	M	266	466			297	308
Azerbajian	3607.19	Kungut Post, Sheki	M	266	466			294	297
Azerbajian	3607.20	Kungut Post, Sheki	M	266	466			294	308
Azerbajian	3607.22	Kungut Post, Sheki	M	266	466			294	297
Azerbajian	3607.24	Kungut Post, Sheki	M	266	466			294	302
Azerbajian	3607.26	Kungut Post, Sheki	M	266	466			297	297
Azerbajian	3607.27	Kungut Post, Sheki	M	266	466			294	297
Azerbajian	3607.28	Kungut Post, Sheki	M	266	466			294	297
Azerbajian	3607.29	Kungut Post, Sheki	M	266	466			297	302
Azerbajian	3607.33	Kungut Post, Sheki	M	266	466			297	302
Azerbajian	3607.35	Kungut Post, Sheki	M	266	466			297	302
Azerbajian	3607.36	Kungut Post, Sheki	M	266	466			294	294
Azerbajian	3607.37	Kungut Post, Sheki	M	266	466			297	308
Azerbajian	3607.38	Kungut Post, Sheki	M	266	466			297	308
Azerbajian	3607.39	Kungut Post, Sheki	M	266	336	397	466	294	297
Azerbajian	3607.41	Kungut Post, Sheki	M	266	466			297	297
Azerbajian	3607.42	Kungut Post, Sheki	M	266	466			294	308
Azerbajian	3607.43	Kungut Post, Sheki	M	266	466			294	297
Azerbajian	3607.44	Kungut Post, Sheki	M	266	466			297	308
Azerbajian	3607.45	Kungut Post, Sheki	M	266	466			297	302
Azerbajian	3607.47	Kungut Post, Sheki	M	266	466			294	302
Azerbajian	3607.48	Kungut Post, Sheki	M	266	466			297	308
Azerbajian	3607.49	Kungut Post, Sheki	M	266	466			297	297
Azerbajian	3607.50	Kungut Post, Sheki	M	266	466			297	308
Azerbajian	3607.51	Kungut Post, Sheki	M	266	466			294	297
Azerbajian	3607.52	Kungut Post, Sheki	M	266	466			297	308
Azerbajian	3607.53	Kungut Post, Sheki	M	266	466			297	308
Azerbajian	3608.01	Bash Keldek, Sheki	M	266	466			294	308
Azerbajian	3608.03	Bash Keldek, Sheki	M	266	466			294	308
Azerbajian	3608.09	Bash Keldek, Sheki	M	266	466			294	302
Azerbajian	3608.12	Bash Keldek, Sheki	M	266	466			294	308
Azerbajian	3608.15	Bash Keldek, Sheki	M	266	466			294	308
Azerbajian	3608.21	Bash Keldek, Sheki	M	266	336	397	466	286	294
Azerbajian	3608.24	Bash Keldek, Sheki	M	266	466			294	308
Azerbajian	3608.27	Bash Keldek, Sheki	M	266	466			294	308
Azerbajian	3608.28	Bash Keldek, Sheki	M	266	466			294	308
Azerbajian	3609.01	Bayan, Oguz	M	266	466			294	308
Azerbajian	3609.02	Bayan, Oguz	M	266	466			308	308
Azerbajian	3609.03	Bayan, Oguz	M	266	466			294	294
Azerbajian	3609.05	Bayan, Oguz	M	266	466			294	308
Azerbajian	3609.06	Bayan, Oguz	M	266	466			297	299
Azerbajian	3609.07	Bayan, Oguz	M	266	466			294	308
Azerbajian	3609.08	Bayan, Oguz	M	266	466			294	308
Azerbajian	3609.09	Bayan, Oguz	M	266	336	397	466	288	294
Azerbajian	3609.10	Bayan, Oguz	M	266	466			297	299
Azerbajian	3609.11	Bayan, Oguz	M	266	466			294	297
Azerbajian	3609.12	Bayan, Oguz	M	266	466			294	308
Azerbajian	3609.13	Bayan, Oguz	M	266	466			294	299
Azerbajian	3609.14	Bayan, Oguz	M	266	466			294	308
Azerbajian	3609.15	Bayan, Oguz	M	266	466			294	308
Azerbajian	3609.16	Bayan, Oguz	M	266	336	397	466	286	294
Azerbajian	3609.17	Bayan, Oguz	M	266	466			294	308
Azerbajian	3609.18	Bayan, Oguz	M	266	336	397	466	294	297
Azerbajian	3609.19	Bayan, Oguz	M	266	336	397	466	284	286
Azerbajian	3609.20	Bayan, Oguz	M	266	336	397	466	286	299
Azerbajian	3609.21	Bayan, Oguz	M	266	336	397	466	294	297
Azerbajian	3609.22	Bayan, Oguz	M	266	336	397	466	288	299
Azerbajian	3609.23	Bayan, Oguz	M	266	336	397	466	286	299
Azerbajian	3609.24	Bayan, Oguz	M	266	466			297	299
Azerbajian	3609.25	Bayan, Oguz	F	266	336	397		294	299
Azerbajian	3609.26	Kungut Post, Sheki	M	266	466			294	302
Azerbajian	3605.01	Kungut Post, Sheki	M	266	397	466		286	302
Azerbajian	3605.02	Kungut Post, Sheki	M	266	466			294	308
Azerbajian	3605.03	Kungut Post, Sheki	M	266	466			294	302
Azerbajian	3605.04	Kungut Post, Sheki	M	266	336	397	466	286	294
Azerbajian	3605.05	Kungut Post, Sheki	M	266	397	466		286	302
Azerbajian	3605.06	Kungut Post, Sheki	F	266	336	397		286	297
Azerbajian	3605.07	Kungut Post, Sheki	M	266	397	466		286	302
Azerbajian	3605.08	Kungut Post, Sheki	M	266	336	397	466	286	294
Azerbajian	3605.09	Kungut Post, Sheki	M	266	336	397	466	286	294
Azerbajian	3605.10	Kungut Post, Sheki	M	266	397	466		286	308
Azerbajian	3605.11	Kungut Post, Sheki	M	266	336	397	466	286	294
Azerbajian	3605.12	Kungut Post, Sheki	M	266	466			286	302
Azerbajian	3605.13	Kungut Post, Sheki	M	266	466			294	294
Azerbajian	3605.14	Kungut Post, Sheki	M	266	397	466		286	302
Azerbajian	3605.15	Kungut Post, Sheki	M	266	466			294	302
Azerbajian	3605.16	Kungut Post, Sheki	M	266	466			294	308
Azerbajian	3605.17	Kungut Post, Sheki	M	266	466			294	302
Azerbajian	3605.18	Kungut Post, Sheki	M	266	466			294	297
Azerbajian	3605.20	Kungut Post, Sheki	M	266	466			294	308
Azerbajian	3605.21	Kungut Post, Sheki	M	266	397	466		286	308
Azerbajian	3605.22	Kungut Post, Sheki	M	266	336	397	466	286	294
Azerbajian	3605.23	Kungut Post, Sheki	M	266	336	397	466	286	294
Azerbajian	3605.24	Kungut Post, Sheki	M	266	397	466		286	308
Azerbajian	3605.25	Kungut Post, Sheki	M	266	336	397	466	286	294
Azerbajian	3605.26	Kungut Post, Sheki	M	266	466			294	302
Azerbajian	3605.27	Kungut Post, Sheki	M	266	397	466		286	302
Azerbajian	3605.29	Kungut Post, Sheki	M	266	397	466		286	308
Azerbajian	3605.30	Kungut Post, Sheki	F	266	336	397		286	294
Azerbajian	3605.32	Kungut Post, Sheki	M	266	397	466		286	308
Azerbajian	3605.33	Kungut Post, Sheki	F	266	336	397		286	294
Azerbajian	3605.34	Kungut Post, Sheki	M	266	466			294	294
Azerbajian	3605.35	Kungut Post, Sheki	M	266	466			294	302
Azerbajian	3605.36	Kungut Post, Sheki	M	266	466			294	302
Azerbajian	3605.37	Kungut Post, Sheki	M	266	336	397	466	286	294
Azerbajian	3605.38	Kungut Post, Sheki	M	266	397	466		286	302
Azerbajian	3605.40	Kungut Post, Sheki	F	266	336			294	294
Azerbajian	3605.41	Kungut Post, Sheki	M	266	466			294	297
Azerbajian	3605.43	Kungut Post, Sheki	F	266	397			286	286
Azerbajian	3605.44	Kungut Post, Sheki	M	266	397	466		286	302
Azerbajian	3605.45	Kungut Post, Sheki	M	266	466			294	302
Azerbajian	3605.47	Kungut Post, Sheki	F	266	397			286	286
Azerbajian	3605.48	Kungut Post, Sheki	M	266	336	397	466	286	294
Azerbajian	3605.49	Kungut Post, Sheki	M	266	397	466		286	302
Azerbajian	3605.50	Nabran Coastal Area	M	266	336	397	466	278	288
Azerbajian	3615.01	Nabran Coastal Area	M	266	336	397	466	286	297
Azerbajian	3615.03	Nabran Coastal Area	M	266	397	466		286	308
Azerbajian	3615.04	Nabran Coastal Area	F	266	397			288	288
Azerbajian	3615.05	Nabran Coastal Area	M	266	336	397	466	288	297
Azerbajian	3615.07	Nabran Coastal Area	M	266	336	397	466	286	297
Azerbajian	3615.08	Nabran Coastal Area	M	266	397	466		288	308
Azerbajian	3615.09	Nabran Coastal Area	F	266	336	397		288	297
Azerbajian	3615.10	Nabran Coastal Area	M	266	466			288	302
Azerbajian	3615.11	Nabran Coastal Area	M	266	397	466		288	302
Azerbajian	3615.12	Nabran Coastal Area	F	266	397			286	286
Azerbajian	3615.13	Nabran Coastal Area	F	266	336	397		280	297
Azerbajian	3615.14	Nabran Coastal Area	M	266	336	397	466	286	302
Azerbajian	3615.15	Nabran Coastal Area	M	266	397	466		286	286
Azerbajian	3615.16	Nabran Coastal Area	M	266	336	397	466	288	297
Azerbajian	3615.17	Nabran Coastal Area	M	266	336	397	466	288	297
Azerbajian	3615.18	Nabran Coastal Area	M	266	336	397	466	288	297
Azerbajian	3615.19	Nabran Coastal Area	M	266	336	397	466	288	297
Azerbajian	3615.20	Nabran Coastal Area	M	266	397	466		288	308
Azerbajian	3615.21	Nabran Coastal Area	M	266	336	397	466	288	297
Azerbajian	3615.22	Nabran Coastal Area	M	266	336	397	466	288	297
Azerbajian	3615.23	Nabran Coastal Area	M	266	397	466		286	302
Azerbajian	3615.24	Nabran Coastal Area	M	266	336	397	466	288	297
Azerbajian	3615.25	Nabran Coastal Area	M	266	336	397	466	288	297
Azerbajian	3615.26	Nabran Coastal Area	M	266	336	397	466	288	297
Azerbajian	3615.27	Nabran Coastal Area	M	266	397	466		288	302
Azerbajian	3615.28	Nabran Coastal Area	M	266	397	466		286	308
Azerbajian	3615.29	Nabran Coastal Area	F	266	397			286	286
Azerbajian	3615.31	Nabran Coastal Area	F	266	397			286	288
Azerbajian	3615.33	Nabran Coastal Area	F	266	397			286	286
Azerbajian	3615.34	Nabran Coastal Area	F	266	397			286	286
Azerbajian	3615.35	Nabran Coastal Area	M	266	336	397	466	288	297
Azerbajian	3615.36	Nabran Coastal Area	M	266	466			288	302
Azerbajian	3615.38	Nabran Coastal Area	F	266	397			286	286
Azerbajian	3615.39	Nabran Coastal Area	F	266	397			288	288
Azerbajian	3615.40	Nabran Coastal Area	F	266	336	397		286	297
Azerbajian	3615.42	Nabran Coastal Area	M	266	397	466		288	302
Azerbajian	3615.45	Nabran Coastal Area	M	266	397	466		286	308
Azerbajian	3615.47	Nabran Coastal Area	M	266	397	466		288	308
Azerbajian	3615.48	Nabran Coastal Area	M	266	397	466		288	302
Azerbajian	3615.49	Nabran Coastal Area	M	266	336	397	466	286	297
Azerbajian	3604.01	Gara Nohur, Ismayilli Dist	M	266	397	466		286	293
Azerbajian	3604.03	Gara Nohur, Ismayilli Dist	M	266	466			297	297
Azerbajian	3604.04	Gara Nohur, Ismayilli Dist	F	266	397			286	286
Azerbajian	3604.05	Gara Nohur, Ismayilli Dist	M	266	466			297	308
Azerbajian	3604.06	Gara Nohur, Ismayilli Dist	M	266	397	466		286	308
Azerbajian	3604.08	Gara Nohur, Ismayilli Dist	M	266	336	397	466	286	297
Azerbajian	3604.09	Gara Nohur, Ismayilli Dist	M	266	397	466		286	308
Azerbajian	3604.11	Gara Nohur, Ismayilli Dist	M	266	397	466		286	308
Azerbajian	3604.12	Gara Nohur, Ismayilli Dist	M	266	336	397	466	286	297
Azerbajian	3604.14	Gara Nohur, Ismayilli Dist	M	266	466			297	297
Azerbajian	3604.15	Gara Nohur, Ismayilli Dist	M	266	397	466		286	302
Azerbajian	3604.16	Gara Nohur, Ismayilli Dist	M	266	397	466		286	308
Georgia (USDA)	DVIT3348.7	GEO * 41, Kartli, Georgia
Georgia (USDA)	DVIT3348.8	GEO * 41, Kartli, Georgia	F	266	397			286	286
Georgia (USDA)	DVIT3348.10	GEO * 41, Kartli, Georgia	F	266	397			286	286
Georgia (USDA)	DVIT3348.15	GEO * 41, Kartli, Georgia	F	266	397			286	286
Georgia (USDA)	DVIT3348.25	GEO * 41, Kartli, Georgia	F	266	397			286	286
Georgia (USDA)	DVIT3349.11	GEO * 41, Kartli, Georgia	F	266	336	397		286	290
Georgia (USDA)	DVIT3349.15	GEO * 41, Kartli, Georgia	F	336	336			278	294
Georgia (USDA)	DVIT3350.5	GEO * 41, Kartli, Georgia	M	266	336	397	466	278	286
Georgia (USDA)	DVIT3350.6	GEO * 41, Kartli, Georgia	M	266	336	397	466	278	286
Georgia (USDA)	DVIT3350.11	GEO * 41, Kartli, Georgia	M	266	336	397		278	286
Georgia (USDA)	DVIT3350.12	GEO * 41, Kartli, Georgia	M	336	466			278	294
Georgia (USDA)	DVIT3350.15	GEO * 41, Kartli, Georgia	F	266	336	397		278	286
Georgia (USDA)	DVIT3350.22	GEO * 41, Kartli, Georgia	M	336	466			278	294
Georgia (USDA)	DVIT3350.25	GEO * 41, Kartli, Georgia	M	266	336	397	466	278	286
Georgia (USDA)	DVIT3350.27	GEO * 41, Kartli, Georgia	F	266	336	397		278	286
Georgia (USDA)	DVIT3350.34	GEO * 41, Kartli, Georgia	F	266	336	397		278	286
Georgia (USDA)	DVIT3357.2	GEO * 41, Kartli, Georgia	H	266	397	466		282	286
Georgia (USDA)	DVIT3357.4	GEO * 41, Kartli, Georgia	F	266	397			286	286
Georgia (USDA)	DVIT3357.7	GEO * 41, Kartli, Georgia	H	266	397	466		282	286
Georgia (USDA)	DVIT3357.9	GEO * 41, Kartli, Georgia	F	266	397			286	286
Georgia (USDA)	DVIT3357.10	GEO * 41, Kartli, Georgia	H	266	466			282	282
Georgia (USDA)	DVIT3357.11	GEO * 41, Kartli, Georgia	F	266	397			286	286
Georgia (USDA)	DVIT3357.13	GEO * 41, Kartli, Georgia	H	266	466			282	282
Georgia (USDA)	DVIT3357.14	GEO * 41, Kartli, Georgia		266	397
Georgia (USDA)	DVIT3357.15	GEO * 41, Kartli, Georgia	H	266	466			282	282
Georgia (USDA)	DVIT3357.17	GEO * 41, Kartli, Georgia	H	266	397	466		282	286
Georgia (USDA)	DVIT3357.19	GEO * 41, Kartli, Georgia	H	266	466			282	282
Georgia (USDA)	DVIT3357.26	GEO * 41, Kartli, Georgia	H	266	397	466		282	286
Georgia (USDA)	DVIT3357.30	GEO * 41, Kartli, Georgia	H	266	397	466		282	286
Georgia (USDA)	DVIT3357.31	GEO * 41, Kartli, Georgia	H	266	397	466		282	286
Croatia	GZ001	Hutovo Blato, NE 43° 03' 498, E 017° 45' 363	M	266	397			286	307
Croatia	GZ002	Cerovica, N 42° 58.727, E 017° 47.697	M	266	397			286	286
Croatia	GZ003	Cerovica_ckrvqli List	M	266	397	466		286	302
Croatia	GZ004	Cerovica_2	M	266	397			286	286
Croatia	GZ005	Cerovica_3	M	266	397			286	286
Croatia	GZ006	Duq_01_02		266	397	466		282	286
Croatia	GZ008	Du_Klapavci_02	F	266	397			288	299
Croatia	GZ010	NE 06_04a	F	266	397			286	286
Croatia	GZ011	NE 06_03a	F	266	397	466		286	302
Croatia	GZ030	NE 01_05a	F	266	397	466		286	302
Croatia	GZ031	NE 01_04a	F	266	336	397	466	288	290
Croatia	GZ032	NE 01_03a	F	266	336	466		295	304
Croatia	GZ033	NE 01_01a	F	266	336	466		288	290
Croatia	GZ034	NE 01_02a	F	266	466			288	290
Croatia	GZ035	KRKA 01_01a	F	266	466			286	302
Croatia	GZ036	KRKA 01_02a	F	266	397	466		299	302
Croatia	GZ037	KRKA 01_03a	F	266	466			282	282
Croatia	GZ038	KRKA_02_01a	F	266	397			286	307
Croatia	GZ039	KRKA 01_04a	F	266	397			286	302
Croatia	GZ040	KRKA 01_05a	F	266	336	397	466	286	299
Croatia	GZ042	KRKA 02_03a	F	266	397	466		299	302
Croatia	GZ043	KRKA 02_04a	F	266	397	466		299	302
Croatia	GZ044	KRKA 02_05	F	266	266			286	302
Croatia	GZ045	KRKA 02_06	F	266	397	466		299	302
Croatia	GZ046	KRKA 02_07a	F	266	397	466		302	307
Croatia	GZ047	KRKA 02_08	F	266	397	466		286	302
Croatia	GZ048	KRKA 03_01a	F	266	397	466		286	302
Croatia	GZ049	KRKA 03_02a	F	266	397			286	299
Croatia	GZ050	KRKA 03_03a	F	266	397	466		286	304
Croatia	GZ051	KRKA 03_04a	F	266	397			286	286
Croatia	GZ052	KRKA 03_05a	M	266	397			286	288
Croatia	GZ053	KRKA 04_01a	F	266	336	397		286	299
Croatia	GZ054	KRKA 04_02	M	266	336	397		286	299
Croatia	GZ055	KRKA 04_03	F	266	336	397		286	299
Croatia	GZ056	KRKA 04_04a	F	266	397			288	299
Croatia	GZ057	KRKA 04_05	F	266	397			286	286
Croatia	GZ058	KRKA 04_06a	F	266	397			286	286
Croatia	GZ059	KRKA 05_01a	M	266	397			286	299
Field Phenotype
France	8500Mtp106	Lambrusque PSL 1	M
France	8500Mtp107	Lambrusque PSL 10	M
France	8500Mtp108	Lambrusque PSL 11	M
France	8500Mtp109	Lambrusque PSL 12	F
France	8500Mtp110	Lambrusque PSL 13	F
France	8500Mtp111	Lambrusque PSL 14	M
France	8500Mtp112	Lambrusque PSL 15	F
France	8500Mtp113	Lambrusque PSL 2	M
France	8500Mtp114	Lambrusque PSL 3	M
France	8500Mtp117	Lambrusque PSL 5	F
France	8500Mtp120	Lambrusque PSL 7	F
France	8500Mtp124	Lambrusque Grésigne 1	F
France	8500Mtp125	Lambrusque Grésigne 2	M
France	8500Mtp126	Lambrusque Grésigne 6	F, H
France	8500Mtp128	Lambrusque Grésigne 9	F
France	8500Mtp129	Lambrusque Grésigne 14	F
France	8500Mtp130	Lambrusque Grésigne 16	F
France	8500Mtp138	Lambrusque Picaussel-Bordes	M, H
France	8500Mtp139	Lambrusque Saint-Louis	F
France	8500Mtp14	Lambrusque Bicharole	M
France	8500Mtp15	Lambrusque forêt P7	M
France	8500Mtp17	Lambrusque forêt P5	M
France	8500Mtp19	Lambrusque Puivert 2	M
France	8500Mtp20	Lambrusque Puivert 1	M
France	8500Mtp21	Lambrusque l'Escale 1	F
France	8500Mtp22	Lambrusque l'Escale 3	M
France	8500Mtp23	Lambrusque Campmarcel	F
France	8500Mtp24	Lambrusque l'Escale 2	M
France	8500Mtp249	Route D936-2 (8500S002L2)	M
France	8500Mtp252	ESPELETTE 3 (8500S006L3)	F
France	8500Mtp269	GROTTE DE SARE 1 (8500S007L1)	M?
France	8500Mtp275	Ustaritz Ouest 2 (8500S021L2)	F
France	8500Mtp277	Ustaritz Ouest 3 (8500S021L3)	F
France	8500Mtp266	Saint-Ignace 3 (8500S022L3)	F
France	8500Mtp267	Saint-Ignace A (8500S022LA)	M
France	8500Mtp268	Saint-Ignace B (8500S022LB)	M
France	8500Mtp300	Puivert-D117-7 (8500S063L7)	NA
France	8500Mtp285	Escale A (8500S067LA)	F
France	8500Mtp286	Escale C (8500S067LC)	F
France	8500Mtp283	Campmarcel 3 (8500S076L3)	NA
France	8500Mtp284	Campsaur A (8500S080LA)	M
France	8500Mtp255	Abbadia F (8500S082LF)	M
France	8500Mtp156	Lambrusque Lavall E	NA
France	8500Mtp158	Lambrusque Lavall G	NA
France	8500Mtp159	Lambrusque Lavall I	M
France	8500Mtp160	Lambrusque Lavall K	NA
Georgia (UNIMI)	Georgia-syl	Bagitchala03	M
Georgia (UNIMI)	Georgia-syl	Baisubani01	M
Georgia (UNIMI)	Georgia-syl	Zhinvali01	F
Georgia (UNIMI)	Georgia-syl	Sabue07	M
Georgia (UNIMI)	Georgia-syl	Sagubari01	M
Georgia (UNIMI)	Georgia-syl	Samebis_seri02	F
Georgia (UNIMI)	Georgia-syl	Ramishvili110/298	F
Georgia (UNIMI)	Georgia-syl	Ramishvili1827	F
Georgia (UNIMI)	Georgia-syl	RamishviliRuisi2	M
Georgia (UNIMI)	Georgia-syl	Nakhiduri02a_	F
Georgia (UNIMI)	Georgia-syl	Nakhiduri02_	M
Georgia (UNIMI)	Georgia-syl	Nakhiduri06	F
Georgia (UNIMI)	Georgia-syl	Nakhiduri07	M
Georgia (UNIMI)	Georgia-syl	Nakhiduri36	F
Georgia (UNIMI)	Georgia-syl	Ninotsminda01	M
Georgia (UNIMI)	Georgia-syl	Ninotsminda02	M
Georgia (UNIMI)	Georgia-syl	Ninotsminda12	F
Georgia (UNIMI)	Georgia-syl	Misaktsieli02	F
Georgia (UNIMI)	Georgia-syl	Miskatsieli03	F
Georgia (UNIMI)	Georgia-syl	Chachkhriala01
Georgia (UNIMI)	Georgia-syl	Kvetari04	M
Georgia (UNIMI)	Georgia-syl	Kvetari10
Georgia (UNIMI)	Georgia-syl	Kvetari19
Georgia (UNIMI)	Georgia-syl	Meneso_-_01	F
Georgia (UNIMI)	Georgia-syl	Meneso_-_02	M
Georgia (UNIMI)	Georgia-syl	Bagitchala_-_05	F
Georgia (UNIMI)	Georgia-syl	Misaktsieli_-_05	M
Georgia (UNIMI)	Georgia-syl	Nakhiduri_-_03	M
Georgia (UNIMI)	Georgia-syl	Nakhiduri_-_05	F
Georgia (UNIMI)	Georgia-syl	Nakhiduri_-_09
Georgia (UNIMI)	Georgia-syl	Sabue_-_03	M
Georgia (UNIMI)	Georgia-syl	Kvetari_-_01	F
Georgia (UNIMI)	Georgia-syl	Kvetari_-_05
Georgia (UNIMI)	Georgia-syl	Kvetari_-_13	M
Georgia (UNIMI)	Georgia-syl	Ninotsminda_-_04	H
Georgia (UNIMI)	Georgia-syl	Ninotsminda_-_08
Georgia (UNIMI)	Georgia-syl	Ninotsminda_-_09
Georgia (UNIMI)	Georgia-syl	Ninotsminda_-_10
Georgia (UNIMI)	Georgia-syl	Ninotsminda_-_11	M
Georgia (UNIMI)	Georgia-syl	Ninotsminda_-_13
Georgia (UNIMI)	Georgia-syl	Shirikhevi_03
Georgia (UNIMI)	Georgia-syl	Shirikhevi_04	M
Georgia (UNIMI)	Georgia-syl	Delisi_05	M
Georgia (UNIMI)	Georgia-syl	Delisi_06	F
Georgia (UNIMI)	Georgia-syl	Delisi_03_(lab._#34)
Georgia (UNIMI)	Georgia-syl	GEO_W_GEN._17
Georgia (UNIMI)	Georgia-syl	Ramishvili_R._N4	M
Georgia (UNIMI)	Georgia-syl	Ramishvili_R._2
Georgia (UNIMI)	Georgia-syl	Ramishvili_R._N52	F
Georgia (UNIMI)	Georgia-syl	Ramishvili_R._n10
Georgia (UNIMI)	Georgia-syl	Ramishvili_R._N2	F
Italy	Italy-syl	2A
Italy	Italy-syl	2C	F
Italy	Italy-syl	3AB
Italy	Italy-syl	3B
Italy	Italy-syl	3C
Italy	Italy-syl	4B	F
Italy	Italy-syl	5A	F
Italy	Italy-syl	5B	F
Italy	Italy-syl	6A	F
Italy	Italy-syl	6E	F
Italy	Italy-syl	6E2	F
Italy	Italy-syl	6F	F
Italy	Italy-syl	10A
Italy	Italy-syl	10E
Italy	Italy-syl	10L	M
Italy	Italy-syl	10P
Italy	Italy-syl	14A
Italy	Italy-syl	15D
Italy	Italy-syl	18A	M
Italy	Italy-syl	20C
Italy	Italy-syl	23B
Italy	Italy-syl	24B	F
Italy	Italy-syl	25B
Italy	Italy-syl	27C
Italy	Italy-syl	28G	M
Italy	Italy-syl	29B	F
Italy	Italy-syl	30E
Italy	Italy-syl	30G	F
Italy	Italy-syl	30H	F
Italy	Italy-syl	30I	F
Italy	Italy-syl	30Q	M
Italy	Italy-syl	30R
Italy	Italy-syl	31A
Italy	Italy-syl	31B
Italy	Italy-syl	31E
Italy	Italy-syl	31G
Italy	Italy-syl	32A
Italy	Italy-syl	33A
Italy	Italy-syl	33C	M
Italy	Italy-syl	33F	F
Italy	Italy-syl	33G
Italy	Italy-syl	34A
Italy	Italy-syl	34B
Italy	Italy-syl	35A
Italy	Italy-syl	35B
Italy	Italy-syl	35D
Italy	Italy-syl	36C
Italy	Italy-syl	36D	F
Italy	Italy-syl	36E	F
Italy	Italy-syl	36G	M
Italy	Italy-syl	37A	M
Italy	Italy-syl	37B
Italy	Italy-syl	37C	F
Italy	Italy-syl	38A
Italy	Italy-syl	39A	F
Italy	Italy-syl	40A
Italy	Italy-syl	40C
Italy	Italy-syl	41B
Italy	Italy-syl	41D
Italy	Italy-syl	41F	M
Italy	Italy-syl	42A	F
Italy	Italy-syl	42B	M
Italy	Italy-syl	42D	M
Italy	Italy-syl	42E	M
Italy	Italy-syl	43A	M
Italy	Italy-syl	43B
Italy	Italy-syl	44C	M
Italy	Italy-syl	44G	F
Italy	Italy-syl	44I	M
Italy	Italy-syl	45B	M
Italy	Italy-syl	45D	F
Italy	Italy-syl	46A
Italy	Italy-syl	46B
Italy	Italy-syl	46C	F
Italy	Italy-syl	46D	M
Italy	Italy-syl	46E	F
Italy	Italy-syl	46G	F
Italy	Italy-syl	46I
Italy	Italy-syl	46N
Italy	Italy-syl	46Q
Italy	Italy-syl	47A	F
Italy	Italy-syl	47C	M
Italy	Italy-syl	47D	F
Italy	Italy-syl	47E
Italy	Italy-syl	47G	M
Italy	Italy-syl	47H
Italy	Italy-syl	47I	M
Italy	Italy-syl	47M
Italy	Italy-syl	48D	F
Italy	Italy-syl	48F
Italy	Italy-syl	48G	F
Italy	Italy-syl	48L	F
Italy	Italy-syl	49A	F
Italy	Italy-syl	49B
Italy	Italy-syl	50A	F
Italy	Italy-syl	50C	M
Italy	Italy-syl	50D
Italy	Italy-syl	50F
Italy	Italy-syl	50G	F
Italy	Italy-syl	51A	M
Italy	Italy-syl	53B
Italy	Italy-syl	53C
Italy	Italy-syl	54A	M
Italy	Italy-syl	55A	F
Italy	Italy-syl	56A	F
Italy	Italy-syl	56C	F
Italy	Italy-syl	56F	F
Italy	Italy-syl	56H	M
Italy	Italy-syl	57A	M
Italy	Italy-syl	57C
Italy	Italy-syl	57E
Italy	Italy-syl	57F
Italy	Italy-syl	58A	F
Italy	Italy-syl	58B	M
Italy	Italy-syl	58D	M
Italy	Italy-syl	58G
Italy	Italy-syl	58H	M
Italy	Italy-syl	59B	M
Italy	Italy-syl	60C	M
Italy	Italy-syl	60D
Italy	Italy-syl	61C
Italy	Italy-syl	61D	M
Italy	Italy-syl	62A
Italy	Italy-syl	62B	F
Italy	Italy-syl	62C	F
Italy	Italy-syl	62F	F
Italy	Italy-syl	62G
Italy	Italy-syl	62H	M
Italy	Italy-syl	62L
Italy	Italy-syl	62P
Italy	Italy-syl	62Q	F
Italy	Italy-syl	62R	M
Italy	Italy-syl	62S	M
Italy	Italy-syl	62T
Italy	Italy-syl	62U	M
Italy	Italy-syl	63A
Italy	Italy-syl	63B	M
Italy	Italy-syl	63E
Italy	Italy-syl	63F
Italy	Italy-syl	1B	F
Italy	Italy-syl	1C
Italy	Italy-syl	1D	M
Italy	Italy-syl	2B
Italy	Italy-syl	3AA
Italy	Italy-syl	4C	M
Italy	Italy-syl	5D	F
Italy	Italy-syl	5E	M
Italy	Italy-syl	6B	F
Italy	Italy-syl	10C	M
Italy	Italy-syl	10H	F
Italy	Italy-syl	10M	H
Italy	Italy-syl	10N	F
Italy	Italy-syl	10S	F
Italy	Italy-syl	10U	M
Italy	Italy-syl	12A	M
Italy	Italy-syl	12C
Italy	Italy-syl	12D	M
Italy	Italy-syl	15C
Italy	Italy-syl	15E	M
Italy	Italy-syl	16A	F
Italy	Italy-syl	16C	F
Italy	Italy-syl	16F
Italy	Italy-syl	17B	M
Italy	Italy-syl	19A	M
Italy	Italy-syl	20A	M
Italy	Italy-syl	20D	F
Italy	Italy-syl	21A	F
Italy	Italy-syl	21C	F
Italy	Italy-syl	21D	F
Italy	Italy-syl	21E	F
Italy	Italy-syl	21H	M
Italy	Italy-syl	22C
Italy	Italy-syl	22D	M
Italy	Italy-syl	22E
Italy	Italy-syl	24A	F
Italy	Italy-syl	25A	M
Italy	Italy-syl	26A	M
Italy	Italy-syl	26B	M
Italy	Italy-syl	27B	M
Italy	Italy-syl	28A	F
Italy	Italy-syl	28B	M
Italy	Italy-syl	28C	F
Italy	Italy-syl	28D	H
Italy	Italy-syl	28F	F
Italy	Italy-syl	28H
Italy	Italy-syl	30C
Italy	Italy-syl	30L	M
Italy	Italy-syl	30P	M
Italy	Italy-syl	30U
Italy	Italy-syl	61B	F
Italy	Italy-syl	65A	M
Italy	Italy-syl	66A	M
Italy	Italy-syl	66D	F
Italy	Italy-syl	67A
Italy	Italy-syl	67C
Italy	Italy-syl	67D	F
Italy	Italy-syl	67E	F
Italy	Italy-syl	67G	F
Italy	Italy-syl	68A	F
Italy	Italy-syl	68F	M
Italy	Italy-syl	68H	M
Italy	Italy-syl	68I	M
Italy	Italy-syl	68L	F
Italy	Italy-syl	68N	F
Italy	Italy-syl	68P	F
Italy	Italy-syl	68R
Italy	Italy-syl	70A	F
Italy	Italy-syl	70C
Italy	Italy-syl	71A	M
Italy	Italy-syl	71B
Italy	Italy-syl	72C
Italy	Italy-syl	73A
Italy	Italy-syl	73B	M
Italy	Italy-syl	73C	M
Italy	Italy-syl	73D
Italy	Italy-syl	73H
Italy	Italy-syl	74A	F
Italy	Italy-syl	74B
Italy	Italy-syl	75A	M
Italy	Italy-syl	76B
Italy	Italy-syl	76C
Italy	Italy-syl	76D	M
Italy	Italy-syl	78C	F
Italy	Italy-syl	78D	M
Italy	Italy-syl	79A	F
Italy	Italy-syl	81B	M
Italy	Italy-syl	81D	M
Italy	Italy-syl	82A	F
Italy	Italy-syl	83D
Italy	Italy-syl	84B
Italy	Italy-syl	85G
Italy	Italy-syl	85H	F
Italy	Italy-syl	86B
Italy	Italy-syl	12E
Italy	Italy-syl	16E
Italy	Italy-syl	30D	M
Italy	Italy-syl	41C
Italy	Italy-syl	47B
Italy	Italy-syl	47R
Italy	Italy-syl	47S
Italy	Italy-syl	47T	F
Italy	Italy-syl	88B
Italy	Italy-syl	89A
Italy	Italy-syl	89B
Italy	Italy-syl	89C
Italy	Italy-syl	90B
Italy	Italy-syl	91A
Italy	Italy-syl	92A
Italy	Italy-syl	93A
Italy	Italy-syl	94A
Italy	Italy-syl	95A
Italy	Italy-syl	95B
Italy	Italy-syl	95C
Italy	Italy-syl	95D
Italy	Italy-syl	95E
Italy	Italy-syl	95G
Italy	Italy-syl	95H
Italy	Italy-syl	96A	F
Italy	Italy-syl	96B
Italy	Italy-syl	96C
Italy	Italy-syl	96D
Italy	Italy-syl	96E
Italy	Italy-syl	96F	M
Italy	Italy-syl	96G
Italy	Italy-syl	96H
Italy	Italy-syl	96I
Italy	Italy-syl	97A
Italy	Italy-syl	98A
Italy	Italy-syl	99B	F
Italy	Italy-syl	100A	F
Italy	Italy-syl	101F
Italy	Italy-syl	103A
Italy	Italy-syl	104A
Italy	Italy-syl	105A
Italy	Italy-syl	107B
Italy	Italy-syl	110A
Italy	Italy-syl	110D
Italy	Italy-syl	112C
Italy	Italy-syl	113D
Italy	Italy-syl	113F	F
Italy	Italy-syl	115D
Italy	Italy-syl	115E
Italy	Italy-syl	116A
Italy	Italy-syl	118B	F
Italy	Italy-syl	119A	F
Italy	Italy-syl	121B
Italy	Italy-syl	121C
Italy	Italy-syl	122A	F
Italy	Italy-syl	151B
Spain	Badajoz	BA-1.1	F
Spain	Badajoz	BA-1.3
Spain	Badajoz	BA-1.6	F
Spain	Badajoz	BA-2.1	M
Spain	Badajoz	BA-2.2	M
Spain	Badajoz	BA-2.3	F
Spain	Badajoz	BA-2.4 bis
Spain	Bilbao	BA-2.5	M
Spain	Bilbao	BI-1.1 bis	M
Spain	Bilbao	BI-1.3 bis	F
Spain	Cadiz	CA-11.1	M
Spain	Cadiz	CA-11.3	F
Spain	Cadiz	CA-11.4	F
Spain	Cadiz	CA-12.3	F
Spain	Cadiz	CA-12.4	F
Spain	Cadiz	CA-12.5	F
Spain	Cadiz	CA-12.6	F
Spain	Cadiz	CA-13.1	M
Spain	Cadiz	CA-13.2	M
Spain	Cadiz	CA-13.3	F
Spain	Cadiz	CA-13.4	F
Spain	Cadiz	CA-13.6	F
Spain	Cadiz	CA-13.7	M
Spain	Cadiz	CA-13.8	M
Spain	Cadiz	CA-2.10	M
Spain	Cadiz	CA-2.2	M
Spain	Cadiz	CA-2.5	M
Spain	Cadiz	CA-2.7 bis
Spain	Cadiz	CA-2.8	M
Spain	Cadiz	CA-2.9	F
Spain	Cadiz	CA-2.9 bis
Spain	Cadiz	CA-3.1	F
Spain	Cadiz	CA-3.2	M
Spain	Cadiz	CA-4.1	F
Spain	Cadiz	CA-4.4	M
Spain	Cadiz	CA-4.7	M
Spain	Cadiz	CA-5.1	M
Spain	Cadiz	CA-5.2	M
Spain	Cadiz	CA-6.1	F
Spain	Cadiz	CA-8.1	M
Spain	Cadiz	CA-8.2	M
Spain	Cadiz	CA-8.6	M
Spain	Cadiz	CA-8.7	M
Spain	Cadiz	CA-9.1	M
Spain	Cadiz	CA-9.3	M
Spain	Cadiz	CA-9.7	F
Spain	Caceres	CC-1.1	M
Spain	Caceres	CC-1.2	M
Spain	Caceres	CC-1.5	F
Spain	Caceres	CC-1.6	M
Spain	Cordoba	CO-1.1	M
Spain	Cordoba	CO-1.4	F
Spain	Cordoba	CO-1.5	F
Spain	Cordoba	CO-1.8	M
Spain	Cordoba	CO-2.1	M
Spain	Cordoba	CO-2.2	F
Spain	Cordoba	CO-2.5	M
Spain	Cordoba	CO-3.2	M
Spain	Cordoba	CO-3.7	F
Spain	Cordoba	CO-3.8	M
Spain	Cordoba	CO-4.1	M
Spain	Cordoba	CO-4.3	M
Spain	Cordoba	CO-4.4	M
Spain	Cordoba	CO-4.7	F
Spain	Cordoba	CO-4.8	F
Spain	Cordoba	CO-4.9	M
Spain	Cordoba	CO-5.1	F
Spain	Cordoba	CO-5.4	F
Spain	Cordoba	CO-5.5	F
Spain	Ciudad Real	CR-1.1	F
Spain	Ciudad Real	CR-1.2	H
Spain	Ciudad Real	CR-1.5	M
Spain	Ciudad Real	CR-1.6	F
Spain	Ciudad Real	CR-1.7	F
Spain	San Juan de luz	FR-1.1	F
Spain	San Juan de luz	FR-1.2 bis	M
Spain	San Juan de luz	FR-1.3 bis	M
Spain	San Juan de luz	FR-1.4	F
Spain	San Juan de luz	FR-2.2	F
Spain	Huelva	H-1.1	F
Spain	Huelva	H-1.3	F
Spain	Huelva	H-3.1	F
Spain	Huelva	H-4.1	F
Spain	Huelva	H-5.1	M
Spain	Huelva	H-6.1	F
Spain	Huelva	H-6.3	M
Spain	Huelva	H-6.4	F
Spain	Huelva	H-6.5	F
Spain	Huelva	H-6.6	M
Spain	Huelva	H-6.7	M
Spain	Huelva	H-6.8	M
Spain	Huelva	H-7.1 bis
Spain	Huelva	H-7.2	M
Spain	Huelva	H-7.3	M
Spain	Huelva	H-7.5	M
Spain	Huelva	H-7.7	M
Spain	Huelva	H-7.8	M
Spain	Jaen	J-1.1	M
Spain	Jaen	J-1.4	F
Spain	Jaen	J-1.5	M
Spain	Jaen	J-1.8	M
Spain	Jaen	J-2.1	F
Spain	Jaen	J-2.10	M
Spain	Jaen	J-2.11	M
Spain	Jaen	J-2.3	M
Spain	Jaen	J-2.4	F
Spain	Jaen	J-2.6	M
Spain	Jaen	J-2.8	M
Spain	Jaen	J-2.9	M
Spain	Leon	LE-1.1	F
Spain	Leon	LE-1.2 bis	F
Spain	Malaga	MA-1.1	M
Spain	Malaga	MA-1.5	F
Spain	Malaga	MA-2.11	M
Spain	Malaga	MA-2.2	M
Spain	Malaga	MA-2.4	M
Spain	Malaga	MA-2.7	F
Spain	Malaga	MA-2.8	M
Spain	Navarra	NA-1.1 bis	F
Spain	Navarra	NA-1.3 bis	M
Spain	Navarra	NA-1.4 bis	F
Spain	Navarra	NA-2.1 bis	M
Spain	Navarra	NA-2.2 bis	M
Spain	Navarra	NA-2.3 bis	M
Spain	Navarra	NA-2.4 bis	F
Spain	Navarra	NA-2.5 bis	M
Spain	Navarra	NA-3.1 bis	M
Spain	Navarra	NA-3.14
Spain	Navarra	NA-3.2 bis	F
Spain	Navarra	NA-3.3 bis	M
Spain	Oviedo	O-1.1 bis	F
Spain	Oviedo	O-1.2 bis	M
Spain	Oviedo	O-1.4 bis	M
Spain	Oviedo	O-1.5	M
Spain	Oviedo	O-1.5 bis	F
Spain	Oviedo	O-1.6 bis	F
Spain	Oviedo	O-1.9	F
Spain		PT-1.3	M
Spain		PT-1.4	M
Spain		PT-1.5	M
Spain	Santander	S-1.1 bis	F
Spain	Santander	S-1.2 bis	M
Spain	Santander	S-1.3 bis	F
Spain	Santander	S-1.5	F
Spain	Santander	S-1.6 bis	F
Spain	Santander	S-1.7	F
Spain	Santander	S-1.9	F
Spain	Santander	S-2.10	F
Spain	Santander	S-2.14 bis
Spain	Santander	S-2.3 bis	M
Spain	Santander	S-2.9 bis	M
Spain	Santander	S-3.2 bis	M
Spain	Santander	S-3.5 bis	F
Spain	Santander	S-3.6 bis	M
Spain	Sevilla	SE-1.1	F
Spain	Sevilla	SE-1.2	F
Spain	Sevilla	SE-1.4	M
Spain	Sevilla	SE-1.5	F
Spain	Sevilla	SE-1.6	M
Spain	Sevilla	SE-2.1	F
Spain	Sevilla	SE-2.3	M
Spain	Sevilla	SE-2.4	F
Spain	Sevilla	SE-2.5	M
Spain	Sevilla	SE-2.6	F
Spain	Sevilla	SE-2.7	F
Spain	Sevilla	SE-2.8	M
Spain	Sevilla	SE-3.4	F
Spain	Sevilla	SE-3.6	F
Spain	Sevilla	SE-3.7	F
Spain	Sevilla	SE-5.1	M
Spain	Sevilla	SE-5.3	M
Spain	Sevilla	SE-5.4	M
Spain	San Sebastian	SS-1.1 bis	M
Spain	San Sebastian	SS-1.2 bis	M
Spain	San Sebastian	SS-3.1 bis	M
Spain	San Sebastian	SS-3.2 bis	F
Spain	San Sebastian	SS-3.5	F
Spain	San Sebastian	SS-3.5 bis	F
Spain	San Sebastian	SS-6.3 bis	F
Spain	San Sebastian	SS-6.5 bis
Spain	San Sebastian	SS-6.6 bis	M
Spain	San Sebastian	SS-7.1 bis	F
Spain	San Sebastian	SS-7.2 bis	F
Spain	San Sebastian	SS-7.4 bis	M
Spain	Vitoria	VI-1.1 bis	M
Spain	Vitoria	VI-1.2	M
Spain	Vitoria	VI-2.1 bis	F
Spain	Vitoria	VI-2.3 bis	M
Spain	Vitoria	VI-2.5 bis	M
Spain	Vitoria	VI-2.8 bis	F
Spain	Vitoria	VI-2.9	M
