# Supplementary material for: Genetic diversity analysis of cultivated and wild grapevine (Vitis vinifera L.) accessions around the Mediterranean basin and Central Asia
Source: BMC Plant Biol. 2018 Jun 27;18:137. doi: 10.1186/s12870-018-1351-0 (PMC6020434; doi:10.1186/s12870-018-1351-0)
Supplement: Supplementary file 3 — Table S3. Ancestry values (mean and standard deviation values over 20 iterations) for the genetic groups inferred by STRUCTURE analysis of 1378 sativa and sylvestris grapevine samples genotyped at 20 SSR loci. (XLSX 145 kb) [file 12870_2018_1351_MOESM3_ESM.xlsx]

## Sheet: K=3
Table S3: Ancestry values (mean and standard deviation values over 20 iterations) for genetic groups inferred by STRUCTURE analysis on 1,378 sativa and sylvestris grapevine samples genotyped at 20 SSR loci.
ID sample	Source Country	Subspecies	Cluster 1	Cluster 2	Cluster 3	STDEV 1	STDEV 2	STDEV 3
104	Armenia	sylvestris	0.557	0.431	0.012	0.067825	0.126369	0.0642756
105	Armenia	sylvestris	0.512	0.483	0.005	0.0595217	0.114237	0.0826786
106	Armenia	sylvestris	0.533	0.46	0.006	0.0685981	0.127603	0.0704392
107	Armenia	sylvestris	0.699	0.292	0.008	0.0566126	0.102992	0.0594362
108	Armenia	sylvestris	0.733	0.254	0.013	0.0693581	0.109998	0.0594362
109	Armenia	sylvestris	0.61	0.386	0.004	0.0032544	0.0623778	0.0594362
110	Armenia	sylvestris	0.526	0.469	0.005	0.0622332	0.118933	0.0787081
111	Armenia	sylvestris	0.685	0.31	0.005	0.0459307	0.0965391	0.0589142
112	Armenia	sylvestris	0.492	0.502	0.006	0.0603476	0.115778	0.0801091
113	Armenia	sylvestris	0.741	0.254	0.005	0.0762446	0.11938	0.0654744
114	Armenia	sylvestris	0.517	0.419	0.064	0.0233249	0.0719184	0.0187294
115	Armenia	sylvestris	0.4	0.559	0.041	0.0333315	0.0671647	0.0772513
116	Armenia	sylvestris	0.618	0.369	0.013	0.00564046	0.0612056	0.053775
117	Armenia	sylvestris	0.804	0.189	0.007	0.128006	0.15442	0.0845447
118	Armenia	sylvestris	0.589	0.388	0.022	0.0794067	0.136456	0.0509156
119	Armenia	sylvestris	0.855	0.032	0.113	0.167544	0.137877	0.00541472
120	Armenia	sylvestris	0.475	0.44	0.084	0.0105132	0.0517832	0.0202641
121	Armenia	sylvestris	0.696	0.298	0.006	0.0468637	0.0965279	0.0593179
122	Armenia	sylvestris	0.622	0.374	0.004	0.0106606	0.0693873	0.0597852
123	Armenia	sylvestris	0.65	0.339	0.011	0.0109855	0.0668221	0.0534652
124	Armenia	sylvestris	0.74	0.231	0.029	0.0697881	0.109939	0.0600323
125	Armenia	sylvestris	0.973	0.016	0.011	0.254917	0.246219	0.0523986
126	Armenia	sylvestris	0.804	0.072	0.124	0.116401	0.0916727	0.0737937
127	Armenia	sylvestris	0.78	0.165	0.055	0.104111	0.122889	0.0663273
128	Armenia	sylvestris	0.643	0.337	0.02	0.00422597	0.0582345	0.0469242
129	Armenia	sylvestris	0.927	0.064	0.009	0.214276	0.218199	0.02779
130	Armenia	sylvestris	0.83	0.162	0.007	0.138777	0.164684	0.088072
131	Armenia	sylvestris	0.644	0.333	0.024	0.00456195	0.054849	0.04354
132	Armenia	sylvestris	0.903	0.067	0.03	0.198789	0.198852	0.0206515
133	Armenia	sylvestris	0.973	0.016	0.011	0.254281	0.245141	0.0530905
134	Armenia	sylvestris	0.946	0.038	0.016	0.230923	0.225763	0.0383316
135	Armenia	sylvestris	0.97	0.022	0.007	0.251668	0.244899	0.0508109
136	Armenia	sylvestris	0.907	0.044	0.049	0.200224	0.186897	0.0206907
137	Armenia	sylvestris	0.566	0.417	0.017	0.0686993	0.126983	0.0607573
138	Armenia	sylvestris	0.809	0.177	0.014	0.118369	0.146763	0.0818759
139	Armenia	sylvestris	0.833	0.118	0.049	0.146261	0.15273	0.0891694
140	Armenia	sylvestris	0.883	0.036	0.081	0.186152	0.168693	0.0144559
141	Armenia	sylvestris	0.698	0.024	0.278	0.0748267	0.0140949	0.0727286
142	Armenia	sylvestris	0.923	0.068	0.009	0.212442	0.216761	0.0269386
143	Armenia	sylvestris	0.696	0.298	0.006	0.0393518	0.0900258	0.0562496
144	Armenia	sylvestris	0.868	0.119	0.013	0.172298	0.185907	0.00547333
145	Armenia	sylvestris	0.832	0.065	0.102	0.143619	0.127981	0.0891068
146	Armenia	sylvestris	0.946	0.027	0.027	0.233831	0.224441	0.0399816
147	Armenia	sylvestris	0.85	0.041	0.109	0.144802	0.116446	0.0895646
148	Armenia	sylvestris	0.987	0.008	0.005	0.26598	0.25607	0.0594493
149	Armenia	sylvestris	0.873	0.111	0.016	0.170009	0.182425	0.00329037
150	Armenia	sylvestris	0.968	0.014	0.018	0.252908	0.241999	0.0519994
151	Armenia	sylvestris	0.815	0.161	0.024	0.12545	0.147199	0.0806992
152	Armenia	sylvestris	0.852	0.104	0.045	0.155591	0.164319	0.0953248
153	Azerbaijan	sylvestris	0.988	0.006	0.005	0.267771	0.257533	0.0605717
154	Azerbaijan	sylvestris	0.992	0.003	0.005	0.270933	0.259857	0.0625399
155	Azerbaijan	sylvestris	0.987	0.007	0.006	0.266927	0.2565	0.0601158
156	Azerbaijan	sylvestris	0.995	0.002	0.003	0.27283	0.262353	0.0638389
157	Azerbaijan	sylvestris	0.987	0.005	0.009	0.26735	0.256072	0.0606102
158	Azerbaijan	sylvestris	0.986	0.006	0.009	0.266401	0.255726	0.0600796
159	Azerbaijan	sylvestris	0.991	0.006	0.004	0.269352	0.259341	0.0617667
160	Azerbaijan	sylvestris	0.992	0.003	0.005	0.270828	0.259986	0.0625399
161	Azerbaijan	sylvestris	0.989	0.007	0.004	0.268087	0.258049	0.0608879
162	Azerbaijan	sylvestris	0.988	0.006	0.006	0.266822	0.256242	0.0601144
163	Azerbaijan	sylvestris	0.983	0.003	0.014	0.263888	0.251005	0.0585363
164	Azerbaijan	sylvestris	0.991	0.004	0.005	0.270511	0.259642	0.062363
165	Azerbaijan	sylvestris	0.99	0.003	0.006	0.269353	0.258309	0.0618038
166	Azerbaijan	sylvestris	0.99	0.003	0.006	0.270091	0.258997	0.06212
167	Azerbaijan	sylvestris	0.989	0.005	0.007	0.268298	0.257705	0.0610631
168	Azerbaijan	sylvestris	0.994	0.003	0.003	0.272092	0.261621	0.0633467
169	Azerbaijan	sylvestris	0.993	0.003	0.004	0.271565	0.260804	0.0629604
170	Azerbaijan	sylvestris	0.992	0.003	0.005	0.270722	0.25947	0.0625399
171	Azerbaijan	sylvestris	0.986	0.003	0.011	0.266723	0.254956	0.0604145
172	Azerbaijan	sylvestris	0.976	0.004	0.02	0.258213	0.244349	0.0553646
173	Azerbaijan	sylvestris	0.904	0.011	0.085	0.219639	0.199246	0.0354603
174	Azerbaijan	sylvestris	0.987	0.006	0.006	0.266611	0.256113	0.0601498
175	Azerbaijan	sylvestris	0.985	0.007	0.009	0.265452	0.254951	0.0594819
176	Azerbaijan	sylvestris	0.986	0.005	0.009	0.266823	0.255812	0.0602227
177	Azerbaijan	sylvestris	0.988	0.005	0.007	0.268298	0.257491	0.0612052
178	Azerbaijan	sylvestris	0.991	0.004	0.005	0.269562	0.258781	0.061977
179	Azerbaijan	sylvestris	0.989	0.005	0.006	0.267982	0.257189	0.061029
180	Azerbaijan	sylvestris	0.982	0.009	0.009	0.26366	0.253488	0.0581472
181	Azerbaijan	sylvestris	0.993	0.003	0.004	0.271565	0.260675	0.0629604
182	Azerbaijan	sylvestris	0.983	0.007	0.01	0.263345	0.252327	0.0579395
183	Azerbaijan	sylvestris	0.989	0.004	0.007	0.268615	0.257663	0.0612059
184	Azerbaijan	sylvestris	0.983	0.01	0.006	0.26324	0.254222	0.0580134
185	Azerbaijan	sylvestris	0.992	0.004	0.004	0.270933	0.260416	0.0627493
186	Azerbaijan	sylvestris	0.986	0.006	0.009	0.267033	0.256328	0.060572
187	Azerbaijan	sylvestris	0.977	0.005	0.018	0.262196	0.249624	0.0576203
188	Azerbaijan	sylvestris	0.98	0.007	0.013	0.261873	0.250565	0.0575643
189	Azerbaijan	sylvestris	0.989	0.006	0.005	0.268297	0.258222	0.0609928
190	Azerbaijan	sylvestris	0.991	0.005	0.005	0.269668	0.259168	0.0619767
191	Azerbaijan	sylvestris	0.989	0.005	0.006	0.268087	0.257318	0.061028
192	Azerbaijan	sylvestris	0.983	0.006	0.012	0.265347	0.254006	0.0593111
193	Azerbaijan	sylvestris	0.992	0.004	0.004	0.271038	0.26033	0.0624683
194	Azerbaijan	sylvestris	0.99	0.005	0.005	0.268614	0.25792	0.0613442
195	Azerbaijan	sylvestris	0.988	0.006	0.006	0.267454	0.257017	0.0605007
196	Azerbaijan	sylvestris	0.99	0.004	0.006	0.269036	0.258179	0.0615567
197	Azerbaijan	sylvestris	0.992	0.003	0.004	0.271249	0.260416	0.0629253
198	Azerbaijan	sylvestris	0.992	0.003	0.005	0.270933	0.259728	0.0625054
199	Azerbaijan	sylvestris	0.987	0.006	0.006	0.266505	0.25607	0.0600442
200	Azerbaijan	sylvestris	0.991	0.004	0.005	0.269773	0.259254	0.0619767
201	Azerbaijan	sylvestris	0.991	0.004	0.005	0.269879	0.259254	0.0620118
202	Azerbaijan	sylvestris	0.988	0.006	0.007	0.267033	0.256371	0.0601144
203	Azerbaijan	sylvestris	0.958	0.031	0.011	0.24483	0.238533	0.0462374
204	Azerbaijan	sylvestris	0.99	0.005	0.005	0.269352	0.258566	0.0619415
205	Azerbaijan	sylvestris	0.992	0.004	0.003	0.271038	0.260718	0.0627493
206	Azerbaijan	sylvestris	0.984	0.01	0.005	0.265032	0.255253	0.0588538
207	Azerbaijan	sylvestris	0.991	0.004	0.004	0.270511	0.259685	0.062433
208	Azerbaijan	sylvestris	0.994	0.003	0.003	0.272303	0.261879	0.0633817
209	Azerbaijan	sylvestris	0.993	0.004	0.004	0.271565	0.260976	0.0629604
210	Azerbaijan	sylvestris	0.994	0.003	0.003	0.272303	0.26175	0.0633817
211	Azerbaijan	sylvestris	0.989	0.006	0.005	0.268297	0.257963	0.061028
212	Azerbaijan	sylvestris	0.987	0.007	0.006	0.266506	0.256371	0.0599738
213	Azerbaijan	sylvestris	0.993	0.003	0.004	0.27146	0.26089	0.0629604
214	Azerbaijan	sylvestris	0.991	0.005	0.004	0.270195	0.259427	0.0621874
215	Azerbaijan	sylvestris	0.994	0.003	0.003	0.272198	0.26175	0.0630655
216	Azerbaijan	sylvestris	0.988	0.006	0.006	0.267876	0.257576	0.0609577
217	Azerbaijan	sylvestris	0.963	0.031	0.006	0.245828	0.241704	0.0466046
218	Azerbaijan	sylvestris	0.993	0.004	0.003	0.271354	0.261019	0.0625388
219	Azerbaijan	sylvestris	0.991	0.005	0.004	0.269668	0.259599	0.0615901
220	Azerbaijan	sylvestris	0.992	0.004	0.005	0.2703	0.25934	0.062328
221	Azerbaijan	sylvestris	0.991	0.004	0.005	0.270195	0.259384	0.0620118
222	Azerbaijan	sylvestris	0.99	0.006	0.004	0.269036	0.258996	0.0613108
223	Azerbaijan	sylvestris	0.991	0.005	0.004	0.269668	0.25947	0.0618366
224	Azerbaijan	sylvestris	0.993	0.003	0.004	0.271565	0.260804	0.0629604
225	Azerbaijan	sylvestris	0.992	0.004	0.004	0.270616	0.260201	0.062433
226	Azerbaijan	sylvestris	0.99	0.005	0.005	0.269562	0.259039	0.0618711
227	Azerbaijan	sylvestris	0.988	0.008	0.005	0.267351	0.257706	0.0602946
228	Azerbaijan	sylvestris	0.977	0.019	0.004	0.259049	0.252081	0.0548436
229	Azerbaijan	sylvestris	0.991	0.005	0.004	0.269879	0.259599	0.0622226
230	Azerbaijan	sylvestris	0.991	0.004	0.005	0.269879	0.259255	0.0620833
231	Azerbaijan	sylvestris	0.99	0.004	0.006	0.269352	0.258566	0.0616256
232	Azerbaijan	sylvestris	0.974	0.006	0.02	0.260719	0.248504	0.0570537
233	Azerbaijan	sylvestris	0.993	0.004	0.003	0.271565	0.261148	0.0628902
234	Azerbaijan	sylvestris	0.99	0.004	0.006	0.269457	0.258394	0.0616267
235	Azerbaijan	sylvestris	0.99	0.005	0.005	0.269035	0.258781	0.0618359
236	Azerbaijan	sylvestris	0.993	0.003	0.004	0.271249	0.260416	0.0629604
237	Azerbaijan	sylvestris	0.988	0.007	0.005	0.268297	0.25792	0.0609577
238	Azerbaijan	sylvestris	0.992	0.004	0.004	0.2703	0.259943	0.0619767
239	Azerbaijan	sylvestris	0.987	0.008	0.005	0.266401	0.256888	0.0599417
240	Azerbaijan	sylvestris	0.992	0.004	0.004	0.270827	0.26033	0.062433
241	Azerbaijan	sylvestris	0.989	0.005	0.006	0.268508	0.257619	0.0611331
242	Azerbaijan	sylvestris	0.99	0.006	0.004	0.268824	0.258523	0.0610287
243	Azerbaijan	sylvestris	0.991	0.005	0.005	0.269668	0.259384	0.0619415
244	Azerbaijan	sylvestris	0.99	0.005	0.005	0.26893	0.258437	0.0614144
245	Azerbaijan	sylvestris	0.991	0.004	0.005	0.270195	0.259384	0.0620825
246	Azerbaijan	sylvestris	0.994	0.003	0.003	0.272092	0.261621	0.0633467
247	Azerbaijan	sylvestris	0.991	0.004	0.005	0.269457	0.258781	0.0616604
248	Azerbaijan	sylvestris	0.99	0.006	0.004	0.269141	0.25891	0.0614154
249	Azerbaijan	sylvestris	0.993	0.003	0.004	0.27146	0.261148	0.0629253
250	Azerbaijan	sylvestris	0.992	0.003	0.004	0.271354	0.260416	0.0626442
251	Azerbaijan	sylvestris	0.925	0.041	0.034	0.21602	0.205814	0.030113
252	Azerbaijan	sylvestris	0.991	0.004	0.005	0.269563	0.258824	0.0619422
253	Azerbaijan	sylvestris	0.988	0.006	0.005	0.267559	0.257103	0.060571
254	Azerbaijan	sylvestris	0.994	0.003	0.003	0.272303	0.261621	0.0633817
255	Azerbaijan	sylvestris	0.989	0.004	0.006	0.269247	0.258394	0.0616608
256	Azerbaijan	sylvestris	0.993	0.003	0.004	0.271354	0.260675	0.0629253
257	Azerbaijan	sylvestris	0.988	0.006	0.006	0.267243	0.256759	0.0598332
258	Azerbaijan	sylvestris	0.988	0.005	0.007	0.26756	0.257103	0.0605713
259	Azerbaijan	sylvestris	0.992	0.004	0.004	0.270406	0.259599	0.0620118
260	Azerbaijan	sylvestris	0.99	0.006	0.004	0.26893	0.258996	0.0613456
261	Azerbaijan	sylvestris	0.979	0.015	0.006	0.259241	0.250525	0.0554971
262	Azerbaijan	sylvestris	0.984	0.011	0.005	0.262929	0.254612	0.0580268
263	Azerbaijan	sylvestris	0.99	0.006	0.004	0.269773	0.259384	0.0619063
264	Azerbaijan	sylvestris	0.987	0.008	0.005	0.265875	0.256373	0.0597329
265	Azerbaijan	sylvestris	0.993	0.003	0.004	0.271565	0.260761	0.0629604
266	Azerbaijan	sylvestris	0.99	0.004	0.005	0.269141	0.258566	0.0616955
267	Azerbaijan	sylvestris	0.993	0.003	0.004	0.271565	0.260933	0.0629604
268	Azerbaijan	sylvestris	0.986	0.006	0.008	0.265873	0.255253	0.0600449
269	Azerbaijan	sylvestris	0.993	0.004	0.003	0.271354	0.261148	0.062855
270	Azerbaijan	sylvestris	0.988	0.007	0.005	0.268087	0.257748	0.0612739
271	Azerbaijan	sylvestris	0.986	0.007	0.007	0.265241	0.254693	0.0591671
272	Azerbaijan	sylvestris	0.987	0.007	0.007	0.265873	0.255554	0.059552
273	Azerbaijan	sylvestris	0.992	0.005	0.003	0.270722	0.260201	0.0623984
274	Azerbaijan	sylvestris	0.991	0.005	0.004	0.269879	0.259211	0.0619063
275	Azerbaijan	sylvestris	0.983	0.006	0.011	0.263452	0.251985	0.0583639
276	Azerbaijan	sylvestris	0.992	0.004	0.004	0.270933	0.260459	0.062433
277	Azerbaijan	sylvestris	0.988	0.005	0.007	0.267034	0.255855	0.0601873
278	Azerbaijan	sylvestris	0.992	0.004	0.005	0.271565	0.260804	0.0628902
279	Azerbaijan	sylvestris	0.994	0.003	0.003	0.272303	0.261836	0.0634523
280	Azerbaijan	sylvestris	0.994	0.003	0.003	0.272198	0.261492	0.0632767
281	Azerbaijan	sylvestris	0.99	0.004	0.005	0.269773	0.258867	0.061977
282	Azerbaijan	sylvestris	0.99	0.005	0.005	0.269984	0.25934	0.0620468
283	Azerbaijan	sylvestris	0.986	0.01	0.004	0.265352	0.25646	0.0592494
284	Azerbaijan	sylvestris	0.985	0.006	0.01	0.266506	0.256027	0.0597634
285	Azerbaijan	sylvestris	0.984	0.008	0.008	0.264924	0.254693	0.0590603
286	Azerbaijan	sylvestris	0.992	0.004	0.005	0.270722	0.260201	0.062433
287	Azerbaijan	sylvestris	0.987	0.004	0.009	0.267141	0.255685	0.0603338
288	Azerbaijan	sylvestris	0.989	0.004	0.007	0.267772	0.256545	0.0604703
289	Azerbaijan	sylvestris	0.994	0.003	0.003	0.272198	0.261621	0.0633117
290	Azerbaijan	sylvestris	0.993	0.003	0.004	0.27146	0.260718	0.0629257
291	Azerbaijan	sylvestris	0.991	0.005	0.004	0.270933	0.260201	0.0624683
292	Azerbaijan	sylvestris	0.994	0.002	0.003	0.272725	0.262224	0.0635929
293	Azerbaijan	sylvestris	0.994	0.003	0.003	0.272303	0.26175	0.0633817
294	Azerbaijan	sylvestris	0.994	0.003	0.003	0.272303	0.26175	0.0636979
295	Azerbaijan	sylvestris	0.994	0.003	0.003	0.272303	0.26175	0.0633817
296	Azerbaijan	sylvestris	0.992	0.004	0.005	0.271249	0.260675	0.0629253
297	Azerbaijan	sylvestris	0.992	0.003	0.005	0.271144	0.260416	0.0626091
298	Azerbaijan	sylvestris	0.992	0.004	0.004	0.270722	0.260287	0.0625036
299	Azerbaijan	sylvestris	0.988	0.004	0.008	0.267246	0.255857	0.0603665
300	Azerbaijan	sylvestris	0.992	0.004	0.004	0.270722	0.260201	0.062433
301	Azerbaijan	sylvestris	0.989	0.006	0.005	0.268508	0.257877	0.061028
302	Azerbaijan	sylvestris	0.973	0.007	0.02	0.253175	0.238248	0.0526272
303	Azerbaijan	sylvestris	0.975	0.006	0.019	0.25673	0.243525	0.0544518
304	Azerbaijan	sylvestris	0.989	0.004	0.007	0.268509	0.257233	0.0611713
305	Azerbaijan	sylvestris	0.993	0.003	0.004	0.271565	0.260675	0.0629604
306	Azerbaijan	sylvestris	0.976	0.007	0.017	0.256613	0.244031	0.0543933
307	Azerbaijan	sylvestris	0.993	0.003	0.003	0.272198	0.26175	0.0633817
308	Azerbaijan	sylvestris	0.992	0.004	0.005	0.270616	0.259599	0.062328
309	Azerbaijan	sylvestris	0.991	0.005	0.003	0.270406	0.260417	0.062329
310	Azerbaijan	sylvestris	0.995	0.003	0.003	0.272619	0.262009	0.0636979
311	Azerbaijan	sylvestris	0.99	0.003	0.006	0.269458	0.258223	0.0617341
312	Azerbaijan	sylvestris	0.994	0.003	0.003	0.272303	0.26175	0.0633817
313	Azerbaijan	sylvestris	0.98	0.007	0.013	0.261872	0.250608	0.0575219
314	Azerbaijan	sylvestris	0.992	0.003	0.005	0.270933	0.259857	0.0625747
315	Azerbaijan	sylvestris	0.988	0.006	0.007	0.266822	0.256113	0.0605375
316	Azerbaijan	sylvestris	0.988	0.007	0.005	0.267771	0.257706	0.0604317
317	Azerbaijan	sylvestris	0.978	0.014	0.007	0.259236	0.250393	0.0554549
318	Azerbaijan	sylvestris	0.874	0.095	0.031	0.171527	0.175417	0.00294057
319	Azerbaijan	sylvestris	0.945	0.025	0.03	0.228166	0.215258	0.0375368
320	Azerbaijan	sylvestris	0.992	0.004	0.004	0.270616	0.259599	0.062433
321	Azerbaijan	sylvestris	0.961	0.029	0.01	0.24559	0.239831	0.0469694
322	Azerbaijan	sylvestris	0.975	0.015	0.01	0.256395	0.247382	0.0535317
323	Azerbaijan	sylvestris	0.944	0.006	0.05	0.236978	0.218628	0.0439756
324	Azerbaijan	sylvestris	0.987	0.011	0.002	0.26557	0.2572	0.0595825
325	Azerbaijan	sylvestris	0.992	0.004	0.004	0.270827	0.260459	0.062433
326	Azerbaijan	sylvestris	0.979	0.016	0.006	0.260407	0.252423	0.0561826
327	Azerbaijan	sylvestris	0.991	0.005	0.004	0.269773	0.25947	0.0618715
328	Azerbaijan	sylvestris	0.964	0.029	0.007	0.247789	0.241778	0.0485964
329	Azerbaijan	sylvestris	0.941	0.051	0.008	0.230348	0.228079	0.0376514
330	Azerbaijan	sylvestris	0.966	0.01	0.023	0.252398	0.239684	0.0518605
331	Azerbaijan	sylvestris	0.99	0.006	0.004	0.269562	0.259341	0.0619063
332	Azerbaijan	sylvestris	0.829	0.166	0.005	0.140661	0.165585	0.0902689
333	Azerbaijan	sylvestris	0.986	0.006	0.009	0.265141	0.253835	0.0594192
334	Azerbaijan	sylvestris	0.989	0.007	0.003	0.268193	0.258265	0.0608205
335	Azerbaijan	sylvestris	0.934	0.06	0.006	0.220409	0.223712	0.031614
336	Azerbaijan	sylvestris	0.987	0.007	0.007	0.266084	0.255296	0.0598686
337	Azerbaijan	sylvestris	0.963	0.01	0.028	0.249675	0.235607	0.0500899
338	Azerbaijan	sylvestris	0.987	0.006	0.007	0.26619	0.255511	0.0597286
339	Azerbaijan	sylvestris	0.98	0.012	0.009	0.260498	0.250778	0.0565337
340	Azerbaijan	sylvestris	0.994	0.003	0.003	0.271987	0.26175	0.0633467
341	Azerbaijan	sylvestris	0.828	0.032	0.14	0.147553	0.117008	0.0929839
342	Azerbaijan	sylvestris	0.991	0.005	0.004	0.27009	0.259814	0.0620468
343	Azerbaijan	sylvestris	0.853	0.014	0.133	0.166215	0.130612	0.00789628
344	Azerbaijan	sylvestris	0.993	0.004	0.003	0.271565	0.261148	0.062855
345	Azerbaijan	sylvestris	0.991	0.004	0.005	0.270511	0.259857	0.0624334
346	Azerbaijan	sylvestris	0.978	0.019	0.004	0.25842	0.251527	0.0550592
347	Azerbaijan	sylvestris	0.993	0.003	0.004	0.271565	0.260804	0.0629604
348	Azerbaijan	sylvestris	0.978	0.006	0.017	0.260932	0.248892	0.056843
349	Azerbaijan	sylvestris	0.949	0.013	0.038	0.237401	0.221709	0.0435921
350	Azerbaijan	sylvestris	0.994	0.002	0.003	0.272303	0.26175	0.0634875
351	Azerbaijan	sylvestris	0.989	0.005	0.006	0.268403	0.257791	0.0610631
352	Azerbaijan	sylvestris	0.99	0.005	0.005	0.268824	0.258609	0.0614494
353	Azerbaijan	sylvestris	0.99	0.006	0.005	0.268192	0.25805	0.0609577
354	Azerbaijan	sylvestris	0.993	0.004	0.003	0.270933	0.260416	0.0627493
355	Azerbaijan	sylvestris	0.975	0.005	0.02	0.259251	0.24683	0.0560239
356	Azerbaijan	sylvestris	0.992	0.004	0.004	0.270722	0.260201	0.062433
357	Azerbaijan	sylvestris	0.991	0.005	0.003	0.269668	0.259384	0.0618366
358	Azerbaijan	sylvestris	0.94	0.007	0.053	0.238429	0.220522	0.0440681
359	Azerbaijan	sylvestris	0.992	0.004	0.004	0.270511	0.259986	0.062433
360	Azerbaijan	sylvestris	0.992	0.004	0.004	0.270616	0.260201	0.062433
361	Azerbaijan	sylvestris	0.989	0.005	0.006	0.26777	0.257232	0.0606418
362	Azerbaijan	sylvestris	0.991	0.004	0.005	0.2703	0.260072	0.062363
363	Azerbaijan	sylvestris	0.993	0.004	0.003	0.272092	0.261492	0.0633817
364	Azerbaijan	sylvestris	0.98	0.008	0.012	0.259764	0.24837	0.0561197
365	Azerbaijan	sylvestris	0.993	0.003	0.003	0.271565	0.260804	0.0629604
366	Azerbaijan	sylvestris	0.992	0.004	0.005	0.270722	0.259814	0.0624694
367	Azerbaijan	sylvestris	0.99	0.006	0.004	0.269247	0.259126	0.0613804
368	Azerbaijan	sylvestris	0.993	0.003	0.004	0.271565	0.260804	0.0629604
369	Azerbaijan	sylvestris	0.981	0.007	0.012	0.261765	0.250391	0.0569612
370	Azerbaijan	sylvestris	0.992	0.004	0.003	0.271249	0.260976	0.0628198
371	Azerbaijan	sylvestris	0.993	0.003	0.004	0.271671	0.261019	0.0633467
372	Azerbaijan	sylvestris	0.992	0.004	0.004	0.270722	0.26033	0.062433
373	Azerbaijan	sylvestris	0.993	0.004	0.003	0.27146	0.261062	0.0629604
374	Azerbaijan	sylvestris	0.99	0.006	0.005	0.269035	0.258738	0.0614847
375	Azerbaijan	sylvestris	0.994	0.003	0.003	0.272092	0.261363	0.0633467
376	Azerbaijan	sylvestris	0.993	0.003	0.003	0.271881	0.261406	0.0630305
377	Azerbaijan	sylvestris	0.988	0.006	0.006	0.267033	0.256931	0.060536
378	Azerbaijan	sylvestris	0.986	0.004	0.009	0.267036	0.255255	0.0603342
379	Azerbaijan	sylvestris	0.988	0.005	0.007	0.266823	0.255812	0.0602227
380	Azerbaijan	sylvestris	0.993	0.004	0.004	0.271249	0.260847	0.0625036
381	Azerbaijan	sylvestris	0.994	0.003	0.003	0.271987	0.261535	0.0633817
382	Azerbaijan	sylvestris	0.991	0.005	0.004	0.269773	0.259728	0.0619063
383	Azerbaijan	sylvestris	0.991	0.004	0.005	0.270089	0.259254	0.0620118
384	Azerbaijan	sylvestris	0.993	0.003	0.005	0.271565	0.260718	0.0628909
385	Azerbaijan	sylvestris	0.992	0.004	0.004	0.270617	0.260115	0.0624687
386	Azerbaijan	sylvestris	0.992	0.004	0.004	0.270722	0.260201	0.062433
387	Azerbaijan	sylvestris	0.978	0.007	0.016	0.26009	0.247644	0.0566392
388	Azerbaijan	sylvestris	0.994	0.003	0.003	0.272303	0.26175	0.0633817
389	Azerbaijan	sylvestris	0.993	0.004	0.003	0.271249	0.260847	0.0627493
390	Azerbaijan	sylvestris	0.988	0.004	0.008	0.267457	0.255857	0.0603679
391	Azerbaijan	sylvestris	0.989	0.005	0.007	0.268614	0.257705	0.0610999
392	Azerbaijan	sylvestris	0.943	0.024	0.033	0.234475	0.22247	0.0409586
393	Azerbaijan	sylvestris	0.98	0.009	0.012	0.26229	0.251208	0.0574105
394	Azerbaijan	sylvestris	0.9	0.012	0.089	0.203931	0.178004	0.0261119
395	Azerbaijan	sylvestris	0.972	0.018	0.01	0.254603	0.245703	0.0532807
396	Azerbaijan	sylvestris	0.991	0.004	0.005	0.270089	0.259384	0.062328
397	Azerbaijan	sylvestris	0.988	0.007	0.005	0.267877	0.257921	0.0608551
398	Azerbaijan	sylvestris	0.987	0.004	0.009	0.2663	0.254825	0.0599503
399	Azerbaijan	sylvestris	0.987	0.004	0.009	0.267456	0.2559	0.0603338
400	Azerbaijan	sylvestris	0.986	0.004	0.01	0.265668	0.25345	0.0598182
401	Azerbaijan	sylvestris	0.98	0.013	0.007	0.259976	0.251167	0.0555626
402	Azerbaijan	sylvestris	0.987	0.005	0.008	0.266296	0.254996	0.0597695
403	Azerbaijan	sylvestris	0.985	0.006	0.01	0.265347	0.254349	0.059274
404	Azerbaijan	sylvestris	0.962	0.01	0.027	0.246112	0.232052	0.0480822
405	Azerbaijan	sylvestris	0.965	0.018	0.017	0.249957	0.239761	0.0494335
406	Azerbaijan	sylvestris	0.983	0.007	0.01	0.263978	0.252844	0.0587854
407	Azerbaijan	sylvestris	0.962	0.01	0.028	0.251142	0.237844	0.0516222
408	Azerbaijan	sylvestris	0.978	0.006	0.016	0.261769	0.249878	0.0572857
409	Azerbaijan	sylvestris	0.973	0.009	0.018	0.255135	0.243167	0.0536847
410	Azerbaijan	sylvestris	0.953	0.011	0.037	0.238478	0.222624	0.0449438
411	Azerbaijan	sylvestris	0.99	0.004	0.006	0.269352	0.258394	0.0615912
412	Azerbaijan	sylvestris	0.988	0.005	0.007	0.267877	0.256716	0.0607157
413	Azerbaijan	sylvestris	0.94	0.01	0.05	0.237745	0.221041	0.0437616
414	Azerbaijan	sylvestris	0.971	0.01	0.019	0.256813	0.24553	0.0546066
415	Azerbaijan	sylvestris	0.976	0.011	0.013	0.260076	0.249314	0.0558632
416	Azerbaijan	sylvestris	0.977	0.009	0.014	0.258392	0.247207	0.0552728
417	Azerbaijan	sylvestris	0.984	0.008	0.008	0.264503	0.254177	0.0586383
418	Azerbaijan	sylvestris	0.984	0.005	0.01	0.265455	0.253964	0.0597014
419	Azerbaijan	sylvestris	0.987	0.004	0.008	0.266825	0.25547	0.0603679
420	Azerbaijan	sylvestris	0.943	0.017	0.04	0.230571	0.214702	0.03918
421	Azerbaijan	sylvestris	0.956	0.009	0.034	0.24392	0.228287	0.046569
422	Azerbaijan	sylvestris	0.976	0.011	0.012	0.257335	0.246647	0.0545667
423	Azerbaijan	sylvestris	0.986	0.006	0.008	0.266507	0.255124	0.0598003
424	Azerbaijan	sylvestris	0.992	0.004	0.003	0.271038	0.260502	0.0627493
425	Azerbaijan	sylvestris	0.992	0.003	0.005	0.270827	0.259986	0.0625046
426	Azerbaijan	sylvestris	0.983	0.006	0.011	0.263559	0.251856	0.0584767
427	Azerbaijan	sylvestris	0.978	0.005	0.017	0.259681	0.246275	0.0564961
428	Azerbaijan	sylvestris	0.977	0.007	0.016	0.261349	0.24932	0.0574943
429	Azerbaijan	sylvestris	0.7	0.013	0.287	0.0700373	0.00528842	0.0809156
430	Azerbaijan	sylvestris	0.99	0.004	0.006	0.26872	0.258007	0.0612397
431	Azerbaijan	sylvestris	0.976	0.006	0.018	0.260614	0.24816	0.0567083
432	Azerbaijan	sylvestris	0.979	0.014	0.007	0.259135	0.250869	0.0553888
433	Azerbaijan	sylvestris	0.971	0.021	0.008	0.253557	0.246143	0.0520733
434	Azerbaijan	sylvestris	0.956	0.022	0.022	0.238995	0.229305	0.0439188
435	Azerbaijan	sylvestris	0.93	0.034	0.037	0.220464	0.208487	0.0328559
436	Azerbaijan	sylvestris	0.84	0.153	0.007	0.14764	0.169912	0.0932777
437	Azerbaijan	sylvestris	0.736	0.252	0.011	0.0669637	0.109031	0.0604178
438	Azerbaijan	sylvestris	0.968	0.024	0.008	0.251981	0.244858	0.0512843
439	Azerbaijan	sylvestris	0.841	0.029	0.13	0.156911	0.123308	0.0991903
440	Azerbaijan	sylvestris	0.988	0.006	0.006	0.267454	0.257103	0.0605357
441	Azerbaijan	sylvestris	0.985	0.009	0.006	0.264715	0.254909	0.0589578
442	Azerbaijan	sylvestris	0.987	0.007	0.006	0.265136	0.254995	0.0594128
443	Azerbaijan	sylvestris	0.975	0.021	0.004	0.256638	0.249854	0.0533632
444	Azerbaijan	sylvestris	0.912	0.062	0.027	0.201874	0.199568	0.0210525
445	Croatia	sylvestris	0.063	0.048	0.888	0.101438	0.187682	0.154508
446	Croatia	sylvestris	0.013	0.005	0.982	0.160478	0.262188	0.22178
447	Croatia	sylvestris	0.158	0.004	0.838	0.0649565	0.121054	0.141536
448	Croatia	sylvestris	0.015	0.005	0.98	0.158586	0.259768	0.220541
449	Croatia	sylvestris	0.011	0.005	0.984	0.161682	0.263873	0.222513
450	Croatia	sylvestris	0.01	0.535	0.456	0.0982742	0.0478722	0.0219549
451	Croatia	sylvestris	0.012	0.958	0.029	0.206657	0.0479693	0.235009
452	Croatia	sylvestris	0.017	0.01	0.973	0.155576	0.25639	0.21695
453	Croatia	sylvestris	0.055	0.005	0.941	0.0511684	0.0974485	0.127552
454	Croatia	sylvestris	0.133	0.004	0.862	0.0777839	0.141004	0.152076
455	Croatia	sylvestris	0.005	0.977	0.019	0.219043	0.0561067	0.248596
456	Croatia	sylvestris	0.004	0.99	0.006	0.226399	0.0618369	0.258953
457	Croatia	sylvestris	0.007	0.98	0.012	0.219893	0.057172	0.250865
458	Croatia	sylvestris	0.004	0.986	0.01	0.223529	0.0598121	0.254997
459	Croatia	sylvestris	0.013	0.632	0.354	0.0339133	0.068195	0.0554947
460	Croatia	sylvestris	0.005	0.802	0.193	0.114838	0.0890617	0.189364
461	Croatia	sylvestris	0.02	0.918	0.062	0.105103	0.0816079	0.186918
462	Croatia	sylvestris	0.075	0.528	0.397	0.0420977	0.022	0.0162082
463	Croatia	sylvestris	0.204	0.025	0.771	0.0375511	0.0866252	0.112713
464	Croatia	sylvestris	0.057	0.836	0.106	0.120071	0.086024	0.228143
465	Croatia	sylvestris	0.005	0.09	0.905	0.128673	0.227477	0.167443
466	Croatia	sylvestris	0.005	0.135	0.86	0.0978191	0.191634	0.114925
467	Croatia	sylvestris	0.132	0.087	0.781	0.0386818	0.108588	0.0945309
468	Croatia	sylvestris	0.456	0.258	0.286	0.00352826	0.0719796	0.0960167
469	Croatia	sylvestris	0.053	0.387	0.56	0.0636286	0.0874007	0.139487
470	Croatia	sylvestris	0.232	0.034	0.735	0.0746177	0.0670761	0.138122
471	Croatia	sylvestris	0.066	0.039	0.895	0.098573	0.180876	0.154252
472	Croatia	sylvestris	0.008	0.449	0.543	0.00436905	0.028652	0.00996072
473	Croatia	sylvestris	0.081	0.902	0.017	0.157111	0.0228803	0.199093
474	Croatia	sylvestris	0.152	0.27	0.578	0.0263736	0.0729833	0.0201653
475	Croatia	sylvestris	0.068	0.11	0.822	0.0600625	0.139064	0.0986733
476	Croatia	sylvestris	0.006	0.986	0.009	0.222651	0.0591009	0.254351
477	Croatia	sylvestris	0.005	0.986	0.009	0.222858	0.0590664	0.25435
478	Croatia	sylvestris	0.005	0.986	0.009	0.222859	0.0591367	0.254222
479	Croatia	sylvestris	0.031	0.956	0.013	0.198399	0.0451836	0.234149
480	Croatia	sylvestris	0.188	0.081	0.731	0.00807193	0.0572183	0.0713854
481	Croatia	sylvestris	0.192	0.078	0.73	0.00834363	0.0561507	0.0693751
482	Croatia	sylvestris	0.046	0.811	0.143	0.0953175	0.0728928	0.184366
1333	France	sylvestris	0.008	0.017	0.975	0.254313	0.247832	0.0525136
1334	France	sylvestris	0.003	0.003	0.994	0.254935	0.247782	0.0528095
1335	France	sylvestris	0.004	0.005	0.991	0.228685	0.228809	0.0371976
1336	France	sylvestris	0.012	0.084	0.904	0.259244	0.25143	0.0550535
1337	France	sylvestris	0.003	0.003	0.993	0.120063	0.153049	0.0829509
1338	France	sylvestris	0.003	0.004	0.993	0.209907	0.0511916	0.242515
1339	France	sylvestris	0.004	0.003	0.993	0.0421769	0.0827913	0.209994
1340	France	sylvestris	0.005	0.004	0.991	0.0907203	0.0779947	0.159013
1341	France	sylvestris	0.003	0.003	0.994	0.0837671	0.0942203	0.24341
1342	France	sylvestris	0.007	0.056	0.937	0.0457497	0.0814654	0.209606
1343	France	sylvestris	0.004	0.003	0.993	0.183639	0.0399552	0.225566
1344	France	sylvestris	0.004	0.016	0.98	0.0513131	0.0854887	0.217102
1345	France	sylvestris	0.013	0.005	0.982	0.144926	0.0196842	0.195339
1346	France	sylvestris	0.005	0.003	0.991	0.0981776	0.0773474	0.167988
1347	France	sylvestris	0.005	0.047	0.948	0.0833301	0.0817431	0.151301
1348	France	sylvestris	0.005	0.004	0.991	0.115621	0.00445096	0.16714
1349	France	sylvestris	0.02	0.007	0.973	0.261036	0.252721	0.0566004
1350	France	sylvestris	0.016	0.005	0.98	0.248394	0.240336	0.0496524
1351	France	sylvestris	0.004	0.006	0.99	0.2602	0.252859	0.0565972
1352	France	sylvestris	0.003	0.003	0.994	0.257669	0.249497	0.0545135
1353	France	sylvestris	0.005	0.017	0.977	0.252222	0.246509	0.0509324
1354	France	sylvestris	0.005	0.007	0.988	0.248346	0.242861	0.0489932
1355	France	sylvestris	0.04	0.011	0.949	0.231139	0.230871	0.0380671
1356	France	sylvestris	0.004	0.004	0.992	0.253754	0.24286	0.0525304
1357	France	sylvestris	0.01	0.006	0.984	0.193165	0.204638	0.0188514
1358	France	sylvestris	0.005	0.004	0.991	0.227304	0.227994	0.036766
1359	France	sylvestris	0.003	0.005	0.992	0.260823	0.252289	0.0564115
1360	France	sylvestris	0.004	0.004	0.993	0.263767	0.254307	0.0582604
1361	France	sylvestris	0.053	0.009	0.938	0.25777	0.249539	0.0542181
1362	France	sylvestris	0.007	0.01	0.984	0.267033	0.256716	0.0605007
1363	France	sylvestris	0.003	0.003	0.994	0.167842	0.272303	0.228699
1364	France	sylvestris	0.013	0.008	0.979	0.16721	0.27146	0.228215
1365	France	sylvestris	0.003	0.003	0.993	0.167369	0.27146	0.228285
1366	France	sylvestris	0.004	0.004	0.992	0.167157	0.271249	0.228009
1367	France	sylvestris	0.004	0.006	0.991	0.168264	0.272514	0.22886
1368	France	sylvestris	0.003	0.003	0.994	0.141419	0.235834	0.206058
1369	France	sylvestris	0.006	0.003	0.991	0.167527	0.271987	0.228561
1370	France	sylvestris	0.006	0.004	0.991	0.166894	0.270933	0.227756
1371	France	sylvestris	0.018	0.025	0.956	0.164371	0.267456	0.225941
1372	France	sylvestris	0.004	0.003	0.992	0.167263	0.27167	0.227801
1373	France	sylvestris	0.007	0.003	0.99	0.162646	0.267039	0.220728
1374	France	sylvestris	0.003	0.014	0.983	0.167737	0.272514	0.228492
1375	France	sylvestris	0.003	0.01	0.987	0.167632	0.271987	0.228538
1376	France	sylvestris	0.007	0.008	0.985	0.161757	0.265882	0.219303
1377	France	sylvestris	0.005	0.003	0.992	0.167842	0.272303	0.228698
1378	France	sylvestris	0.019	0.007	0.973	0.168264	0.272514	0.229067
628	France	sativa	0.011	0.476	0.513	0.167105	0.271354	0.227641
629	France	sativa	0.006	0.927	0.067	0.15889	0.26029	0.219296
630	France	sativa	0.007	0.759	0.233	0.167474	0.271776	0.228078
631	France	sativa	0.033	0.307	0.66	0.16442	0.267455	0.225272
632	France	sativa	0.009	0.684	0.307	0.166577	0.270827	0.227249
633	France	sativa	0.038	0.362	0.601	0.166263	0.269984	0.227273
634	France	sativa	0.022	0.671	0.307	0.165052	0.268404	0.226354
635	France	sativa	0.005	0.49	0.505	0.163527	0.266191	0.224653
636	France	sativa	0.005	0.978	0.017	0.167842	0.272092	0.228561
637	France	sativa	0.006	0.944	0.05	0.164423	0.267773	0.225941
638	France	sativa	0.008	0.754	0.238	0.167368	0.271776	0.228147
639	France	sativa	0.006	0.953	0.041	0.167157	0.271354	0.228147
640	France	sativa	0.008	0.95	0.042	0.165106	0.26872	0.226653
641	France	sativa	0.004	0.874	0.122	0.12333	0.220377	0.159952
642	France	sativa	0.005	0.759	0.236	0.0978205	0.189646	0.116358
645	France	sativa	0.004	0.578	0.418	0.161893	0.264189	0.222444
647	France	sativa	0.007	0.979	0.014	0.166631	0.270933	0.227917
648	France	sativa	0.007	0.026	0.967	0.165155	0.26893	0.225502
649	France	sativa	0.011	0.46	0.53	0.156907	0.260211	0.212194
651	France	sativa	0.006	0.94	0.054	0.165787	0.269668	0.226767
652	France	sativa	0.007	0.466	0.527	0.160993	0.263871	0.22012
653	France	sativa	0.003	0.985	0.012	0.144491	0.243434	0.19847
654	France	sativa	0.005	0.529	0.466	0.167053	0.271144	0.228423
655	France	sativa	0.01	0.765	0.225	0.167052	0.271249	0.228009
657	France	sativa	0.01	0.973	0.017	0.167842	0.272303	0.22863
659	France	sativa	0.005	0.481	0.514	0.168475	0.273041	0.22909
74	Georgia	sylvestris	0.971	0.024	0.005	0.166421	0.270195	0.227112
75	Georgia	sylvestris	0.974	0.019	0.006	0.162108	0.26535	0.22049
76	Georgia	sylvestris	0.942	0.053	0.005	0.165158	0.268615	0.226331
77	Georgia	sylvestris	0.979	0.016	0.005	0.16721	0.27167	0.227801
78	Georgia	sylvestris	0.808	0.188	0.004	0.166577	0.270722	0.22718
79	Georgia	sylvestris	0.018	0.967	0.015	0.16295	0.266509	0.221778
80	Georgia	sylvestris	0.25	0.743	0.008	0.16358	0.266296	0.224721
81	Georgia	sylvestris	0.334	0.659	0.007	0.165208	0.269035	0.226008
82	Georgia	sylvestris	0.192	0.801	0.007	0.167157	0.271249	0.227986
83	Georgia	sylvestris	0.252	0.741	0.007	0.122307	0.218201	0.164899
84	Georgia	sylvestris	0.065	0.931	0.004	0.167684	0.271987	0.228262
85	Georgia	sylvestris	0.23	0.764	0.006	0.162013	0.265562	0.219689
86	Georgia	sylvestris	0.113	0.883	0.004	0.0879034	0.178423	0.102617
87	Georgia	sylvestris	0.319	0.674	0.007	0.167107	0.271566	0.227135
88	Georgia	sylvestris	0.362	0.634	0.003	0.156574	0.259047	0.211519
89	Georgia	sylvestris	0.14	0.849	0.011	0.165895	0.270196	0.225802
90	Georgia	sylvestris	0.981	0.015	0.005	0.137588	0.237038	0.1803
91	Georgia	sylvestris	0.965	0.024	0.011	0.161867	0.265357	0.218912
92	Georgia	sylvestris	0.979	0.017	0.004	0.158469	0.261028	0.21651
93	Georgia	sylvestris	0.975	0.019	0.006	0.0112594	0.0500845	0.0278858
94	Georgia	sylvestris	0.97	0.025	0.005	0.0202404	0.0869556	0.0219835
95	Georgia	sylvestris	0.965	0.029	0.006	0.0545781	0.134586	0.0316117
96	Georgia	sylvestris	0.941	0.053	0.006	0.138884	0.238597	0.186147
97	Georgia	sylvestris	0.973	0.013	0.013	0.163319	0.267352	0.222077
98	Georgia	sylvestris	0.897	0.098	0.005	0.162115	0.266195	0.220378
99	Georgia	sylvestris	0.939	0.056	0.005	0.163371	0.267562	0.222399
100	Georgia	sylvestris	0.979	0.015	0.006	0.00321366	0.0232941	0.00628695
101	Georgia	sylvestris	0.984	0.01	0.006	0.165579	0.26988	0.22548
102	Georgia	sylvestris	0.975	0.018	0.007	0.146628	0.24805	0.196325
103	Georgia	sylvestris	0.988	0.006	0.006	0.0167522	0.0756574	0.0631595
964	Georgia	sylvestris	0.276	0.718	0.007	0.0570864	0.137426	0.0408799
965	Georgia	sylvestris	0.452	0.534	0.015	0.0938684	0.0881805	0.145377
966	Georgia	sylvestris	0.513	0.475	0.012	0.00880883	0.00356358	0.00547065
967	Georgia	sylvestris	0.257	0.73	0.013	0.0183989	0.0751722	0.0564042
968	Georgia	sylvestris	0.569	0.423	0.007	0.157259	0.260625	0.212577
969	Georgia	sylvestris	0.788	0.183	0.028	0.0120472	0.0517766	0.0293558
970	Georgia	sylvestris	0.245	0.75	0.005	0.047091	0.123319	0.0250081
971	Georgia	sylvestris	0.012	0.982	0.006	0.050992	0.059704	0.121931
972	Georgia	sylvestris	0.178	0.817	0.004	0.0191101	0.0733691	0.0542797
973	Georgia	sylvestris	0.534	0.452	0.014	0.00833656	0.0209166	0.00617668
974	Georgia	sylvestris	0.714	0.225	0.061	0.00781596	0.015199	0.0057086
975	Georgia	sylvestris	0.03	0.913	0.057	0.0727937	0.0744588	0.118631
976	Georgia	sylvestris	0.541	0.455	0.005	0.0192469	0.0864827	0.0214806
977	Georgia	sylvestris	0.599	0.396	0.005	0.00883596	0.0590252	0.0425428
978	Georgia	sylvestris	0.339	0.648	0.013	0.0587779	0.142305	0.0490763
979	Georgia	sylvestris	0.748	0.246	0.006	0.00809794	0.0407229	0.0203089
980	Georgia	sylvestris	0.95	0.045	0.006	0.161369	0.264192	0.219204
981	Georgia	sylvestris	0.425	0.569	0.006	0.13576	0.235958	0.17686
982	Georgia	sylvestris	0.484	0.146	0.369	0.0165114	0.0948955	0.0119004
983	Georgia	sylvestris	0.626	0.366	0.007	0.0113799	0.0449077	0.0212162
984	Georgia	sylvestris	0.656	0.338	0.006	0.0246985	0.0830819	0.0295376
985	Georgia	sylvestris	0.771	0.217	0.013	0.130708	0.231524	0.172222
986	Georgia	sylvestris	0.416	0.554	0.03	0.0585901	0.141764	0.0614322
987	Georgia	sylvestris	0.198	0.792	0.01	0.156748	0.259264	0.211224
988	Georgia	sylvestris	0.08	0.732	0.188	0.0213497	0.0785078	0.0616021
989	Georgia	sylvestris	0.436	0.541	0.023	0.121881	0.219433	0.163827
990	Georgia	sylvestris	0.339	0.651	0.01	0.0295628	0.0938014	0.0806523
991	Georgia	sylvestris	0.017	0.961	0.022	0.0183054	0.0865855	0.0889584
992	Georgia	sylvestris	0.232	0.757	0.011	0.154952	0.256604	0.211411
993	Georgia	sylvestris	0.16	0.764	0.076	0.0238138	0.0855244	0.0715169
994	Georgia	sylvestris	0.154	0.832	0.014	0.125031	0.223563	0.162173
995	Georgia	sylvestris	0.103	0.893	0.004	0.00500248	0.0143869	0.0040528
996	Georgia	sylvestris	0.036	0.96	0.004	0.140844	0.242017	0.186304
997	Georgia	sylvestris	0.228	0.759	0.013	0.0239806	0.0847475	0.0673886
998	Georgia	sylvestris	0.155	0.839	0.006	0.0228105	0.0836005	0.0666664
999	Georgia	sylvestris	0.008	0.981	0.01	0.098261	0.14764	0.0393706
1000	Georgia	sylvestris	0.007	0.991	0.003	0.0606535	0.145473	0.054063
1001	Georgia	sylvestris	0.306	0.69	0.004	0.130948	0.228204	0.170965
1002	Georgia	sylvestris	0.339	0.623	0.038	0.00853055	0.0492555	0.0286259
1003	Georgia	sylvestris	0.196	0.785	0.018	0.0705992	0.158505	0.0761736
1004	Georgia	sylvestris	0.255	0.74	0.005	0.00766837	0.0313706	0.0122763
1005	Georgia	sylvestris	0.158	0.828	0.014	0.148852	0.250952	0.201527
1006	Georgia	sylvestris	0.012	0.978	0.01	0.120169	0.217234	0.16117
1007	Georgia	sylvestris	0.026	0.957	0.017	0.0788262	0.165899	0.0839139
1008	Georgia	sylvestris	0.157	0.832	0.011	0.157934	0.259654	0.216738
1009	Georgia	sylvestris	0.208	0.781	0.011	0.0701338	0.157086	0.068835
852	Georgia	sativa	0.018	0.977	0.005	0.0477209	0.126607	0.0262761
853	Georgia	sativa	0.007	0.99	0.003	0.167	0.27167	0.22748
854	Georgia	sativa	0.009	0.988	0.004	0.152269	0.254181	0.209388
855	Georgia	sativa	0.008	0.97	0.022	0.166736	0.270722	0.227756
856	Georgia	sativa	0.239	0.637	0.124	0.160423	0.262504	0.22187
857	Georgia	sativa	0.01	0.985	0.004	0.162789	0.265454	0.224101
858	Georgia	sativa	0.023	0.942	0.036	0.16679	0.270828	0.22817
859	Georgia	sativa	0.005	0.973	0.023	0.0295511	0.0969653	0.0884652
860	Georgia	sativa	0.008	0.976	0.015	0.164315	0.267561	0.225503
861	Georgia	sativa	0.009	0.962	0.029	0.162788	0.265664	0.223801
862	Georgia	sativa	0.007	0.987	0.006	0.15429	0.254396	0.216198
863	Georgia	sativa	0.016	0.98	0.004	0.125301	0.222884	0.171749
864	Georgia	sativa	0.011	0.977	0.012	0.124786	0.222424	0.160097
865	Georgia	sativa	0.083	0.867	0.05	0.140767	0.243167	0.188015
866	Georgia	sativa	0.015	0.973	0.012	0.0923698	0.113768	0.155649
867	Georgia	sativa	0.012	0.608	0.38	0.0651489	0.153597	0.0613276
868	Georgia	sativa	0.02	0.549	0.431	0.00214273	0.0499937	0.0392753
869	Georgia	sativa	0.017	0.969	0.014	0.141399	0.241948	0.189471
870	Georgia	sativa	0.011	0.985	0.004	0.028837	0.0922381	0.0724574
871	Georgia	sativa	0.045	0.938	0.017	0.164734	0.268509	0.224834
872	Georgia	sativa	0.006	0.991	0.003	0.0495377	0.129987	0.0441637
873	Georgia	sativa	0.004	0.993	0.003	0.104852	0.188217	0.16389
874	Georgia	sativa	0.005	0.991	0.004	0.118296	0.216907	0.151261
875	Georgia	sativa	0.013	0.984	0.004	0.0139354	0.0845549	0.0934671
876	Georgia	sativa	0.114	0.871	0.015	0.143591	0.244746	0.194077
877	Georgia	sativa	0.004	0.993	0.003	0.0307854	0.104714	0.071131
878	Georgia	sativa	0.015	0.965	0.019	0.132971	0.231474	0.174166
879	Georgia	sativa	0.004	0.991	0.005	0.162785	0.266507	0.222259
880	Georgia	sativa	0.013	0.979	0.008	0.159779	0.261973	0.218785
881	Georgia	sativa	0.042	0.785	0.173	0.147139	0.24817	0.195671
882	Georgia	sativa	0.009	0.907	0.085	0.165945	0.269984	0.226352
883	Georgia	sativa	0.039	0.957	0.004	0.113971	0.210356	0.141019
884	Georgia	sativa	0.005	0.99	0.005	0.00984656	0.00549362	0.00515458
885	Georgia	sativa	0.023	0.943	0.033	0.100384	0.192504	0.123394
886	Georgia	sativa	0.043	0.94	0.018	0.147629	0.249889	0.201038
887	Georgia	sativa	0.008	0.988	0.004	0.0974896	0.122333	0.00722316
888	Georgia	sativa	0.049	0.909	0.042	0.10581	0.203245	0.13831
889	Georgia	sativa	0.008	0.987	0.004	0.162997	0.266612	0.222282
890	Georgia	sativa	0.007	0.989	0.004	0.132615	0.231855	0.172016
891	Georgia	sativa	0.004	0.991	0.005	0.158405	0.261358	0.213996
892	Georgia	sativa	0.027	0.969	0.004	0.145405	0.247564	0.193193
893	Georgia	sativa	0.006	0.99	0.004	0.00983561	0.0400137	0.018903
894	Georgia	sativa	0.014	0.979	0.007	0.009162	0.0216824	0.0075764
895	Georgia	sativa	0.017	0.978	0.005	0.147504	0.249066	0.19926
896	Georgia	sativa	0.004	0.983	0.013	0.145517	0.245875	0.198896
897	Georgia	sativa	0.005	0.989	0.007	0.164365	0.267982	0.224237
898	Georgia	sativa	0.132	0.851	0.017	0.0134182	0.0602103	0.0408037
899	Georgia	sativa	0.017	0.949	0.034	0.0218357	0.0913392	0.0614094
900	Georgia	sativa	0.015	0.867	0.118	0.126004	0.219706	0.17826
901	Georgia	sativa	0.006	0.959	0.035	0.166684	0.270933	0.226974
902	Georgia	sativa	0.01	0.987	0.004	0.0764444	0.0611977	0.138872
903	Georgia	sativa	0.008	0.987	0.006	0.0359982	0.106343	0.000676507
904	Georgia	sativa	0.182	0.805	0.013	0.143227	0.239746	0.202683
905	Georgia	sativa	0.027	0.961	0.012	0.138245	0.237828	0.186157
906	Georgia	sativa	0.033	0.961	0.006	0.0686514	0.153292	0.0625896
907	Georgia	sativa	0.006	0.978	0.016	0.166577	0.270722	0.227249
908	Georgia	sativa	0.1	0.881	0.02	0.16363	0.267561	0.223065
909	Georgia	sativa	0.065	0.886	0.049	0.166261	0.2703	0.226559
910	Georgia	sativa	0.006	0.972	0.022	0.164418	0.268298	0.224237
911	Georgia	sativa	0.259	0.72	0.02	0.151337	0.25271	0.206225
912	Georgia	sativa	0.018	0.972	0.01	0.163521	0.266716	0.223201
913	Georgia	sativa	0.007	0.988	0.005	0.161853	0.265458	0.219689
914	Georgia	sativa	0.012	0.978	0.01	0.161899	0.26514	0.219987
915	Georgia	sativa	0.015	0.981	0.004	0.162836	0.2664	0.222695
916	Georgia	sativa	0.009	0.987	0.004	0.165419	0.269668	0.225548
917	Georgia	sativa	0.019	0.965	0.016	0.163101	0.267139	0.222949
918	Georgia	sativa	0.009	0.953	0.037	0.162625	0.265557	0.222649
919	Georgia	sativa	0.014	0.973	0.012	0.00580513	0.0161593	0.00360932
920	Georgia	sativa	0.007	0.756	0.237	0.0945269	0.183656	0.130003
921	Georgia	sativa	0.005	0.99	0.005	0.0362493	0.10953	0.00264743
922	Georgia	sativa	0.008	0.965	0.028	0.155604	0.258943	0.210468
923	Georgia	sativa	0.004	0.985	0.011	0.122723	0.219701	0.160875
924	Georgia	sativa	0.005	0.988	0.007	0.0455361	0.119825	0.0169045
925	Georgia	sativa	0.013	0.551	0.436	0.141448	0.241645	0.185357
926	Georgia	sativa	0.007	0.99	0.003	0.0238138	0.0804516	0.193431
927	Georgia	sativa	0.005	0.991	0.004	0.0524023	0.0900855	0.0997689
928	Georgia	sativa	0.017	0.973	0.01	0.0542419	0.107612	0.0752961
929	Georgia	sativa	0.34	0.646	0.014	0.025433	0.0752665	0.193041
930	Georgia	sativa	0.103	0.887	0.01	0.0744519	0.13421	0.0647614
931	Georgia	sativa	0.13	0.862	0.008	0.110214	0.129557	0.0701347
932	Georgia	sativa	0.013	0.978	0.008	0.0448176	0.0862888	0.211365
933	Georgia	sativa	0.036	0.947	0.017	0.220146	0.0582961	0.253791
934	Georgia	sativa	0.029	0.954	0.017	0.0919237	0.0989093	0.252778
935	Georgia	sativa	0.136	0.853	0.011	0.0591065	0.116524	0.066713
936	Georgia	sativa	0.007	0.987	0.006	0.00228828	0.0561869	0.0475698
937	Georgia	sativa	0.01	0.985	0.004	0.174298	0.0259911	0.197627
938	Georgia	sativa	0.078	0.898	0.024	0.0653911	0.123669	0.0750457
939	Georgia	sativa	0.035	0.767	0.197	0.0867715	0.147849	0.0623288
940	Georgia	sativa	0.008	0.986	0.006	0.0849975	0.0735035	0.153398
941	Georgia	sativa	0.013	0.977	0.01	0.077476	0.119111	0.0646847
942	Georgia	sativa	0.005	0.969	0.026	0.235109	0.233998	0.0397413
943	Georgia	sativa	0.016	0.734	0.25	0.0600139	0.088812	0.115593
944	Georgia	sativa	0.029	0.748	0.222	0.0115532	0.046	0.00109908
945	Georgia	sativa	0.124	0.588	0.289	0.0983685	0.156992	0.0569525
946	Georgia	sativa	0.003	0.993	0.004	0.0166303	0.0725619	0.0571494
947	Georgia	sativa	0.018	0.946	0.036	0.0933434	0.127564	0.0693937
948	Georgia	sativa	0.008	0.987	0.006	0.0446781	0.0718162	0.0973352
949	Georgia	sativa	0.074	0.92	0.006	0.0762503	0.0917328	0.236764
950	Georgia	sativa	0.059	0.933	0.008	0.0728403	0.0573971	0.177758
951	Georgia	sativa	0.011	0.985	0.004	0.044953	0.0783672	0.0933147
952	Georgia	sativa	0.005	0.992	0.003	0.0852578	0.0762566	0.153664
953	Georgia	sativa	0.027	0.968	0.005	0.213157	0.0540153	0.247166
954	Georgia	sativa	0.029	0.965	0.006	0.0493281	0.0831395	0.21406
955	Georgia	sativa	0.017	0.963	0.02	0.0511862	0.0526805	0.185503
956	Georgia	sativa	0.004	0.991	0.005	0.104509	0.0995991	0.260453
957	Georgia	sativa	0.008	0.988	0.004	0.154384	0.0257024	0.203572
958	Georgia	sativa	0.005	0.982	0.013	0.20191	0.0484271	0.239699
959	Georgia	sativa	0.01	0.98	0.01	0.0482575	0.0816588	0.212247
960	Georgia	sativa	0.176	0.809	0.015	0.106287	0.00368835	0.163621
961	Georgia	sativa	0.005	0.99	0.004	0.218533	0.0567085	0.250304
962	Georgia	sativa	0.013	0.983	0.004	0.225941	0.0616987	0.259642
963	Georgia	sativa	0.016	0.974	0.01	0.0071878	0.0797409	0.176598
1010	Italy	sylvestris	0.007	0.038	0.955	0.0570357	0.048873	0.117547
1011	Italy	sylvestris	0.015	0.01	0.975	0.0654598	0.0819488	0.222098
1012	Italy	sylvestris	0.004	0.007	0.989	0.0373193	0.0816212	0.205495
1013	Italy	sylvestris	0.003	0.004	0.993	0.101879	-0.000459623	0.157665
1014	Italy	sylvestris	0.004	0.005	0.99	0.218099	0.0568971	0.251898
1015	Italy	sylvestris	0.015	0.034	0.951	0.202751	0.0476995	0.238714
1016	Italy	sylvestris	0.004	0.004	0.992	0.102991	0.00117433	0.158727
1017	Italy	sylvestris	0.017	0.238	0.745	0.0648967	0.0869684	0.22751
1018	Italy	sylvestris	0.012	0.059	0.929	0.15314	0.254734	0.206629
1019	Italy	sylvestris	0.004	0.023	0.973	0.157307	0.258497	0.216693
1020	Italy	sylvestris	0.004	0.02	0.976	0.165208	0.269563	0.225686
1021	Italy	sylvestris	0.007	0.007	0.987	0.167368	0.271881	0.228308
1022	Italy	sylvestris	0.005	0.008	0.987	0.166577	0.270616	0.227088
1023	Italy	sylvestris	0.005	0.004	0.991	0.144378	0.245545	0.199481
1024	Italy	sylvestris	0.007	0.011	0.982	0.167052	0.271038	0.227457
1025	Italy	sylvestris	0.009	0.015	0.976	0.0582257	0.141169	0.052233
1026	Italy	sylvestris	0.008	0.043	0.949	0.140075	0.239626	0.187465
1027	Italy	sylvestris	0.006	0.005	0.989	0.158612	0.261885	0.215101
1028	Italy	sylvestris	0.019	0.007	0.975	0.159927	0.262936	0.21618
1029	Italy	sylvestris	0.073	0.006	0.921	0.164101	0.267665	0.224328
1030	Italy	sylvestris	0.006	0.005	0.989	0.164577	0.268088	0.224007
1031	Italy	sylvestris	0.006	0.007	0.987	0.16642	0.270511	0.22725
1032	Italy	sylvestris	0.005	0.012	0.982	0.161521	0.264926	0.220488
1033	Italy	sylvestris	0.004	0.004	0.993	0.158835	0.261659	0.217499
1034	Italy	sylvestris	0.003	0.004	0.993	0.152507	0.254301	0.206171
1035	Italy	sylvestris	0.005	0.008	0.987	0.164944	0.268825	0.2258
1036	Italy	sylvestris	0.016	0.024	0.96	0.153414	0.253439	0.213153
1037	Italy	sylvestris	0.004	0.003	0.993	0.130081	0.218714	0.196694
1038	Italy	sylvestris	0.015	0.007	0.978	0.165365	0.269352	0.2258
1039	Italy	sylvestris	0.004	0.004	0.991	0.16468	0.268087	0.224742
1040	Italy	sylvestris	0.008	0.007	0.985	0.162527	0.266296	0.221479
1041	Italy	sylvestris	0.025	0.006	0.968	0.166947	0.270933	0.22771
1042	Italy	sylvestris	0.046	0.068	0.886	0.167	0.271144	0.227273
1043	Italy	sylvestris	0.006	0.004	0.99	0.164576	0.267981	0.224536
1044	Italy	sylvestris	0.003	0.007	0.99	0.148777	0.249329	0.204899
1045	Italy	sylvestris	0.004	0.005	0.991	0.167157	0.271565	0.228147
1046	Italy	sylvestris	0.03	0.071	0.899	0.159894	0.261976	0.221434
1047	Italy	sylvestris	0.018	0.017	0.965	0.166314	0.270616	0.226927
1048	Italy	sylvestris	0.007	0.012	0.982	0.162414	0.265557	0.222787
1049	Italy	sylvestris	0.006	0.009	0.985	0.152635	0.251243	0.214605
1050	Italy	sylvestris	0.004	0.013	0.983	0.116368	0.210125	0.168636
1051	Italy	sylvestris	0.009	0.009	0.981	0.165208	0.268825	0.226146
1052	Italy	sylvestris	0.008	0.006	0.986	0.165475	0.269774	0.224951
1053	Italy	sylvestris	0.024	0.022	0.954	0.165312	0.269141	0.2258
1054	Italy	sylvestris	0.004	0.007	0.989	0.129378	0.225002	0.179325
1055	Italy	sylvestris	0.004	0.008	0.988	0.152509	0.25291	0.211978
1056	Italy	sylvestris	0.004	0.007	0.988	0.161941	0.264926	0.221339
1057	Italy	sylvestris	0.006	0.004	0.99	0.1631	0.266295	0.222788
1058	Italy	sylvestris	0.009	0.006	0.986	0.162218	0.265879	0.220515
1059	Italy	sylvestris	0.006	0.005	0.989	0.161202	0.26387	0.220694
1060	Italy	sylvestris	0.011	0.005	0.983	0.162731	0.265874	0.223386
1061	Italy	sylvestris	0.009	0.008	0.983	0.149769	0.248904	0.208621
1062	Italy	sylvestris	0.005	0.005	0.99	0.165841	0.269774	0.225962
1063	Italy	sylvestris	0.017	0.031	0.951	0.165104	0.26893	0.224858
1064	Italy	sylvestris	0.005	0.004	0.991	0.165103	0.269141	0.225134
1065	Italy	sylvestris	0.005	0.004	0.991	0.165787	0.269668	0.226306
1066	Italy	sylvestris	0.006	0.023	0.971	0.162415	0.265452	0.222925
1067	Italy	sylvestris	0.015	0.011	0.974	0.164575	0.267981	0.225271
1068	Italy	sylvestris	0.012	0.005	0.984	0.161417	0.263977	0.222444
1069	Italy	sylvestris	0.021	0.008	0.971	0.161045	0.263449	0.221706
1070	Italy	sylvestris	0.01	0.117	0.873	0.165418	0.269773	0.225869
1071	Italy	sylvestris	0.022	0.023	0.955	0.150566	0.251435	0.207702
1072	Italy	sylvestris	0.003	0.009	0.988	0.165945	0.269879	0.22725
1073	Italy	sylvestris	0.006	0.024	0.971	0.16642	0.270511	0.226766
1074	Italy	sylvestris	0.012	0.105	0.882	0.157771	0.26072	0.213581
1075	Italy	sylvestris	0.008	0.047	0.945	0.156045	0.256917	0.216994
1076	Italy	sylvestris	0.004	0.009	0.987	0.160272	0.262294	0.221619
1077	Italy	sylvestris	0.033	0.013	0.954	0.155812	0.256293	0.217372
1078	Italy	sylvestris	0.017	0.022	0.961	0.135795	0.234304	0.178028
1079	Italy	sylvestris	0.005	0.004	0.99	0.152664	0.252908	0.211355
1080	Italy	sylvestris	0.004	0.004	0.991	0.164846	0.268827	0.223986
1081	Italy	sylvestris	0.006	0.017	0.977	0.158966	0.262403	0.216014
1082	Italy	sylvestris	0.004	0.005	0.991	0.128805	0.225624	0.1703
1083	Italy	sylvestris	0.004	0.01	0.986	0.151615	0.253583	0.204985
1084	Italy	sylvestris	0.006	0.009	0.985	0.164739	0.268721	0.224054
1085	Italy	sylvestris	0.004	0.007	0.989	0.148083	0.246715	0.209928
1086	Italy	sylvestris	0.061	0.223	0.716	0.152611	0.254068	0.211793
1087	Italy	sylvestris	0.006	0.028	0.966	0.166314	0.269773	0.226697
1088	Italy	sylvestris	0.005	0.003	0.992	0.166577	0.270722	0.227249
1089	Italy	sylvestris	0.008	0.113	0.88	0.158906	0.261979	0.216033
1090	Italy	sylvestris	0.003	0.003	0.993	0.166631	0.270827	0.226974
1091	Italy	sylvestris	0.004	0.086	0.909	0.164684	0.26851	0.224031
1092	Italy	sylvestris	0.005	0.12	0.875	0.163997	0.267349	0.223455
1093	Italy	sylvestris	0.009	0.011	0.98	0.165734	0.269562	0.225869
1094	Italy	sylvestris	0.045	0.063	0.892	0.0417724	0.118815	0.0532884
1095	Italy	sylvestris	0.007	0.011	0.982	0.157034	0.259881	0.213005
1096	Italy	sylvestris	0.009	0.005	0.985	0.166526	0.270511	0.227663
1097	Italy	sylvestris	0.005	0.006	0.99	0.127281	0.224758	0.165083
1098	Italy	sylvestris	0.004	0.003	0.993	0.167632	0.272303	0.228698
1099	Italy	sylvestris	0.01	0.007	0.983	0.14357	0.244342	0.189382
1100	Italy	sylvestris	0.003	0.004	0.993	0.129749	0.229882	0.1697
1101	Italy	sylvestris	0.004	0.003	0.993	0.162414	0.265452	0.22212
1102	Italy	sylvestris	0.006	0.005	0.989	0.126366	0.220867	0.180603
1103	Italy	sylvestris	0.004	0.004	0.992	0.161784	0.265031	0.221339
1104	Italy	sylvestris	0.003	0.946	0.05	0.162892	0.266085	0.224123
1105	Italy	sylvestris	0.006	0.023	0.971	0.165418	0.269457	0.2258
1106	Italy	sylvestris	0.004	0.004	0.992	0.167263	0.271565	0.228147
1107	Italy	sylvestris	0.033	0.01	0.958	0.161259	0.263766	0.221684
1108	Italy	sylvestris	0.005	0.007	0.987	0.167263	0.27167	0.227801
1109	Italy	sylvestris	0.004	0.007	0.989	0.167052	0.271565	0.228009
1110	Italy	sylvestris	0.006	0.03	0.964	0.165629	0.269246	0.226697
1111	Italy	sylvestris	0.016	0.398	0.586	0.167157	0.271249	0.227917
1112	Italy	sylvestris	0.005	0.012	0.983	0.189508	0.035777	0.204977
1113	Italy	sylvestris	0.005	0.013	0.982	0.159912	0.262823	0.216978
1114	Italy	sylvestris	0.006	0.006	0.988	0.166577	0.270722	0.227249
1115	Italy	sylvestris	0.004	0.003	0.992	0.147752	0.245664	0.209849
1116	Italy	sylvestris	0.003	0.004	0.993	0.164576	0.267981	0.224443
1117	Italy	sylvestris	0.005	0.004	0.991	0.165578	0.269668	0.225387
1118	Italy	sylvestris	0.004	0.009	0.987	0.155466	0.258722	0.211454
1119	Italy	sylvestris	0.007	0.006	0.986	0.0412524	0.109369	0.0111127
1120	Italy	sylvestris	0.007	0.003	0.99	0.163	0.266825	0.221916
1121	Italy	sylvestris	0.007	0.007	0.986	0.162683	0.266613	0.222099
1122	Italy	sylvestris	0.004	0.005	0.991	0.164575	0.267876	0.225018
1123	Italy	sylvestris	0.003	0.006	0.991	0.167157	0.271144	0.227986
1124	Italy	sylvestris	0.004	0.009	0.987	0.167843	0.272514	0.228492
1125	Italy	sylvestris	0.004	0.013	0.983	0.166577	0.270616	0.227088
1126	Italy	sylvestris	0.006	0.011	0.983	0.164055	0.267667	0.222974
1127	Italy	sylvestris	0.004	0.009	0.988	0.164522	0.267981	0.224949
1128	Italy	sylvestris	0.02	0.003	0.976	0.165737	0.269142	0.226882
1129	Italy	sylvestris	0.007	0.006	0.986	0.164206	0.267349	0.224489
1130	Italy	sylvestris	0.005	0.004	0.991	0.165893	0.270406	0.226192
1131	Italy	sylvestris	0.004	0.006	0.99	0.166579	0.270828	0.226768
1132	Italy	sylvestris	0.05	0.039	0.91	0.163949	0.268196	0.222837
1133	Italy	sylvestris	0.006	0.006	0.988	0.163056	0.267141	0.222008
1134	Italy	sylvestris	0.014	0.004	0.982	0.162523	0.265663	0.221592
1135	Italy	sylvestris	0.013	0.005	0.982	0.16458	0.268616	0.223733
1136	Italy	sylvestris	0.018	0.008	0.974	0.158456	0.258932	0.22092
1137	Italy	sylvestris	0.004	0.004	0.993	0.16389	0.267349	0.224029
1138	Italy	sylvestris	0.021	0.005	0.974	0.166472	0.270511	0.22718
1139	Italy	sylvestris	0.009	0.004	0.987	0.16642	0.270195	0.226352
1140	Italy	sylvestris	0.009	0.011	0.98	0.120233	0.211806	0.175716
1141	Italy	sylvestris	0.006	0.006	0.988	0.164838	0.268508	0.225478
1142	Italy	sylvestris	0.004	0.005	0.991	0.160694	0.262822	0.222678
1143	Italy	sylvestris	0.004	0.005	0.991	0.160479	0.26282	0.22217
1144	Italy	sylvestris	0.004	0.004	0.992	0.155957	0.2565	0.21732
1145	Italy	sylvestris	0.003	0.005	0.992	0.167105	0.271354	0.228078
1146	Italy	sylvestris	0.015	0.26	0.726	0.155982	0.256297	0.218707
1147	Italy	sylvestris	0.003	0.003	0.993	0.163789	0.267139	0.225043
1148	Italy	sylvestris	0.017	0.004	0.979	0.160781	0.263555	0.220097
1149	Italy	sylvestris	0.003	0.005	0.992	0.165102	0.268614	0.225018
1150	Italy	sylvestris	0.008	0.012	0.979	0.166736	0.271038	0.227181
1151	Italy	sylvestris	0.004	0.003	0.992	0.166472	0.270827	0.226951
1152	Italy	sylvestris	0.007	0.01	0.983	0.166841	0.270722	0.227318
1153	Italy	sylvestris	0.003	0.003	0.994	0.166684	0.271144	0.226974
1154	Italy	sylvestris	0.006	0.007	0.986	0.0593716	0.142641	0.0554721
1155	Italy	sylvestris	0.026	0.019	0.955	0.16779	0.272198	0.228698
1156	Italy	sylvestris	0.008	0.008	0.984	0.159282	0.260718	0.221417
1157	Italy	sylvestris	0.008	0.013	0.978	0.167158	0.27146	0.22748
1158	Italy	sylvestris	0.006	0.009	0.985	0.16115	0.264609	0.221109
1159	Italy	sylvestris	0.005	0.02	0.975	0.166841	0.270933	0.227825
1160	Italy	sylvestris	0.005	0.009	0.986	0.162415	0.265452	0.221729
1161	Italy	sylvestris	0.006	0.006	0.988	0.167842	0.272303	0.228768
1162	Italy	sylvestris	0.004	0.008	0.988	0.163521	0.267243	0.223523
1163	Italy	sylvestris	0.004	0.007	0.989	0.147887	0.246273	0.207358
1164	Italy	sylvestris	0.004	0.003	0.993	0.162783	0.266084	0.222833
1165	Italy	sylvestris	0.01	0.003	0.987	0.158943	0.261764	0.217361
1166	Italy	sylvestris	0.011	0.006	0.983	0.164102	0.267349	0.223248
1167	Italy	sylvestris	0.004	0.012	0.985	0.160701	0.264194	0.218198
1168	Italy	sylvestris	0.003	0.004	0.993	0.164154	0.268087	0.224145
1169	Italy	sylvestris	0.016	0.066	0.917	0.164575	0.268297	0.225087
1170	Italy	sylvestris	0.005	0.009	0.986	0.165262	0.269036	0.225019
1171	Italy	sylvestris	0.005	0.022	0.972	0.165367	0.269352	0.225318
1172	Italy	sylvestris	0.006	0.009	0.984	0.167737	0.272092	0.228538
1173	Italy	sylvestris	0.025	0.008	0.967	0.163322	0.265982	0.225
1174	Italy	sylvestris	0.009	0.007	0.984	0.161419	0.263977	0.222742
1175	Italy	sylvestris	0.013	0.007	0.981	0.164531	0.268195	0.223296
1176	Italy	sylvestris	0.004	0.014	0.981	0.167105	0.271565	0.227801
1177	Italy	sylvestris	0.005	0.008	0.987	0.139913	0.239369	0.190672
1178	Italy	sylvestris	0.009	0.057	0.934	0.163943	0.267665	0.224099
1179	Italy	sylvestris	0.004	0.003	0.993	0.159649	0.262824	0.216909
1180	Italy	sylvestris	0.004	0.006	0.99	0.16305	0.266506	0.222489
1181	Italy	sylvestris	0.008	0.005	0.988	0.155757	0.256082	0.217792
1182	Italy	sylvestris	0.006	0.03	0.964	0.162256	0.265557	0.22304
1183	Italy	sylvestris	0.004	0.01	0.986	0.159894	0.262187	0.220812
1184	Italy	sylvestris	0.005	0.004	0.991	0.161742	0.265561	0.220354
1185	Italy	sylvestris	0.006	0.133	0.861	0.164577	0.267877	0.223845
1186	Italy	sylvestris	0.005	0.003	0.991	0.138501	0.237771	0.184313
1187	Italy	sylvestris	0.007	0.018	0.974	0.167157	0.27146	0.228147
1188	Italy	sylvestris	0.003	0.003	0.994	0.165945	0.270089	0.226352
1189	Italy	sylvestris	0.004	0.003	0.993	0.163945	0.267139	0.224696
1190	Italy	sylvestris	0.007	0.022	0.971	0.156457	0.258934	0.21209
1191	Italy	sylvestris	0.003	0.006	0.992	0.163737	0.268193	0.223456
1192	Italy	sylvestris	0.003	0.004	0.993	0.16584	0.269773	0.226697
1193	Italy	sylvestris	0.003	0.003	0.994	0.115422	0.214517	0.147074
1194	Italy	sylvestris	0.003	0.003	0.993	0.166473	0.270406	0.227595
1195	Italy	sylvestris	0.003	0.003	0.994	0.156648	0.258929	0.212726
1196	Italy	sylvestris	0.003	0.002	0.995	0.167842	0.272303	0.228698
1197	Italy	sylvestris	0.01	0.026	0.965	0.167157	0.271354	0.228147
1198	Italy	sylvestris	0.004	0.005	0.991	0.159324	0.26198	0.216561
1199	Italy	sylvestris	0.012	0.006	0.982	0.167105	0.27146	0.227296
1200	Italy	sylvestris	0.006	0.003	0.991	0.167263	0.271565	0.227801
1201	Italy	sylvestris	0.005	0.004	0.992	0.167842	0.272092	0.228377
1202	Italy	sylvestris	0.003	0.016	0.981	0.167737	0.271881	0.228469
1203	Italy	sylvestris	0.014	0.161	0.825	0.167842	0.272303	0.228698
1204	Italy	sylvestris	0.045	0.003	0.952	0.168317	0.272935	0.22932
1205	Italy	sylvestris	0.003	0.006	0.991	0.156579	0.259026	0.213846
1206	Italy	sylvestris	0.003	0.003	0.994	0.16642	0.270406	0.226813
1207	Italy	sylvestris	0.004	0.006	0.991	0.162313	0.264926	0.223433
1208	Italy	sylvestris	0.009	0.01	0.981	0.166263	0.270195	0.227273
1209	Italy	sylvestris	0.018	0.01	0.971	0.166472	0.270722	0.227388
1210	Italy	sylvestris	0.004	0.004	0.992	0.162856	0.266198	0.220082
1211	Italy	sylvestris	0.023	0.019	0.958	0.114063	0.208424	0.145281
1212	Italy	sylvestris	0.01	0.025	0.965	0.143844	0.238047	0.208761
1213	Italy	sylvestris	0.008	0.004	0.987	0.166632	0.271356	0.226905
1214	Italy	sylvestris	0.005	0.004	0.991	0.168053	0.272303	0.228698
1215	Italy	sylvestris	0.059	0.071	0.87	0.166209	0.270406	0.226352
1216	Italy	sylvestris	0.005	0.075	0.92	0.16136	0.264292	0.221361
1217	Italy	sylvestris	0.011	0.012	0.978	0.156571	0.257653	0.216809
1218	Italy	sylvestris	0.021	0.01	0.969	0.167052	0.271249	0.227801
1219	Italy	sylvestris	0.005	0.016	0.979	0.150192	0.249747	0.209401
1220	Italy	sylvestris	0.013	0.007	0.979	0.156738	0.259132	0.21426
1221	Italy	sylvestris	0.003	0.116	0.88	0.164314	0.267455	0.225204
1222	Italy	sylvestris	0.006	0.584	0.41	0.165787	0.269879	0.226352
1223	Italy	sylvestris	0.029	0.074	0.896	0.109928	0.19958	0.159833
1224	Italy	sylvestris	0.008	0.017	0.975	0.146515	0.248064	0.195324
1225	Italy	sylvestris	0.005	0.089	0.906	0.159515	0.261657	0.218624
1226	Italy	sylvestris	0.013	0.007	0.98	0.153794	0.253654	0.214744
1227	Italy	sylvestris	0.033	0.008	0.958	0.161683	0.265349	0.220445
1228	Italy	sylvestris	0.005	0.004	0.992	0.161259	0.263556	0.221661
1229	Italy	sylvestris	0.004	0.008	0.988	0.118389	0.21727	0.150972
1230	Italy	sylvestris	0.018	0.015	0.967	0.0166202	0.0910473	0.0149001
1231	Italy	sylvestris	0.003	0.005	0.992	0.124793	0.22008	0.173547
1232	Italy	sylvestris	0.007	0.004	0.989	0.15895	0.261871	0.216766
1233	Italy	sylvestris	0.01	0.043	0.946	0.145017	0.246174	0.19347
1234	Italy	sylvestris	0.004	0.017	0.979	0.160732	0.262923	0.221224
1235	Italy	sylvestris	0.006	0.012	0.981	0.147711	0.245147	0.210449
1236	Italy	sylvestris	0.008	0.011	0.981	0.166577	0.270722	0.227249
1237	Italy	sylvestris	0.003	0.007	0.99	0.16484	0.26872	0.224559
1238	Italy	sylvestris	0.016	0.022	0.962	0.152774	0.252488	0.211794
1239	Italy	sylvestris	0.004	0.006	0.99	0.167052	0.271354	0.22748
1240	Italy	sylvestris	0.005	0.004	0.991	0.164893	0.268509	0.225985
1241	Italy	sylvestris	0.004	0.004	0.992	0.147468	0.248108	0.199262
1242	Italy	sylvestris	0.006	0.006	0.988	0.160965	0.264721	0.218519
1243	Italy	sylvestris	0.004	0.003	0.993	0.160417	0.263136	0.218396
1244	Italy	sylvestris	0.004	0.026	0.97	0.160202	0.263238	0.219614
1245	Italy	sylvestris	0.004	0.003	0.992	0.166527	0.270723	0.226077
1246	Italy	sylvestris	0.014	0.009	0.977	0.155513	0.257125	0.213978
1247	Italy	sylvestris	0.005	0.096	0.899	0.166262	0.270406	0.226283
1248	Italy	sylvestris	0.006	0.006	0.989	0.16584	0.269773	0.226697
1249	Italy	sylvestris	0.004	0.005	0.99	0.16663	0.270933	0.227388
1250	Italy	sylvestris	0.003	0.005	0.992	0.164258	0.26777	0.22465
1251	Italy	sylvestris	0.005	0.006	0.989	0.167684	0.271987	0.228698
1252	Italy	sylvestris	0.041	0.01	0.948	0.156907	0.259996	0.212029
1253	Italy	sylvestris	0.008	0.568	0.424	0.167105	0.271143	0.228078
1254	Italy	sylvestris	0.006	0.006	0.988	0.156994	0.258183	0.217523
1255	Italy	sylvestris	0.012	0.007	0.981	0.137289	0.238037	0.181226
1256	Italy	sylvestris	0.004	0.004	0.992	0.165207	0.26893	0.225478
1257	Italy	sylvestris	0.005	0.006	0.988	0.165682	0.269668	0.225755
1258	Italy	sylvestris	0.047	0.015	0.938	0.166841	0.271249	0.227503
1259	Italy	sylvestris	0.006	0.987	0.007	0.165049	0.268719	0.225524
1260	Italy	sylvestris	0.009	0.009	0.982	0.142238	0.23811	0.205618
1261	Italy	sylvestris	0.057	0.067	0.876	0.00863593	0.0033445	0.00395006
1262	Italy	sylvestris	0.009	0.008	0.984	0.165049	0.268719	0.225478
1263	Italy	sylvestris	0.013	0.017	0.97	0.159466	0.261553	0.220097
1264	Italy	sylvestris	0.008	0.02	0.972	0.167052	0.270933	0.227825
1265	Italy	sylvestris	0.005	0.024	0.971	0.165312	0.269141	0.225731
1266	Italy	sylvestris	0.017	0.03	0.953	0.13903	0.234098	0.201663
1267	Italy	sylvestris	0.006	0.029	0.966	0.221961	0.0587117	0.253748
1268	Italy	sylvestris	0.005	0.066	0.929	0.162361	0.265241	0.22235
1269	Italy	sylvestris	0.003	0.008	0.989	0.107837	0.195891	0.161356
1270	Italy	sylvestris	0.034	0.008	0.958	0.162151	0.265452	0.22189
1271	Italy	sylvestris	0.037	0.012	0.951	0.156776	0.258706	0.215243
1272	Italy	sylvestris	0.009	0.007	0.984	0.158	0.26103	0.216054
1273	Italy	sylvestris	0.006	0.01	0.985	0.159023	0.262303	0.215972
1274	Italy	sylvestris	0.009	0.181	0.81	0.149719	0.250485	0.206689
1275	Italy	sylvestris	0.033	0.053	0.914	0.155576	0.258728	0.210878
1276	Italy	sylvestris	0.017	0.775	0.208	0.13915	0.239708	0.184004
1277	Italy	sylvestris	0.009	0.12	0.871	0.165475	0.269669	0.225112
1278	Italy	sylvestris	0.071	0.043	0.886	0.145374	0.241577	0.207808
1279	Italy	sylvestris	0.004	0.258	0.738	0.142535	0.238092	0.204771
1280	Italy	sylvestris	0.006	0.038	0.956	0.16289	0.265663	0.223478
1281	Italy	sylvestris	0.008	0.718	0.274	0.163839	0.26756	0.2238
1282	Italy	sylvestris	0.011	0.016	0.973	0.0998428	0.194149	0.120167
1283	Italy	sylvestris	0.004	0.009	0.987	0.127434	0.222882	0.179606
1284	Italy	sylvestris	0.004	0.009	0.987	0.0657331	0.0672925	0.118684
1285	Italy	sylvestris	0.013	0.012	0.975	0.11309	0.209524	0.143651
1286	Italy	sylvestris	0.016	0.055	0.93	0.112987	0.200073	0.170502
1287	Italy	sylvestris	0.012	0.009	0.979	0.0544106	0.135362	0.0340059
1288	Italy	sylvestris	0.007	0.017	0.976	0.154032	0.256626	0.207902
1289	Italy	sylvestris	0.007	0.068	0.925	0.0511938	0.0695822	0.0836574
1290	Italy	sylvestris	0.005	0.01	0.985	0.157146	0.259338	0.216095
1291	Italy	sylvestris	0.005	0.044	0.951	0.165367	0.269563	0.224996
1292	Italy	sylvestris	0.005	0.391	0.604	0.164525	0.268614	0.224007
1293	Italy	sylvestris	0.003	0.414	0.582	0.158514	0.260814	0.218095
1294	Italy	sylvestris	0.006	0.256	0.738	0.144691	0.244908	0.199481
1295	Italy	sylvestris	0.008	0.027	0.965	0.160043	0.262079	0.21982
1296	Italy	sylvestris	0.008	0.005	0.987	0.160159	0.26303	0.218075
1297	Italy	sylvestris	0.005	0.017	0.978	0.141838	0.2426	0.188811
1298	Italy	sylvestris	0.005	0.003	0.992	0.164786	0.268298	0.224673
1299	Italy	sativa	0.025	0.845	0.13	0.150198	0.253069	0.202518
1300	Italy	sativa	0.127	0.776	0.097	0.0310112	0.102913	0.0881721
1301	Italy	sativa	0.005	0.949	0.047	0.0130908	0.0546802	0.0327378
1302	Italy	sativa	0.008	0.984	0.008	0.0787333	0.167634	0.0793358
1303	Italy	sativa	0.004	0.988	0.008	0.154773	0.25735	0.21034
1304	Italy	sativa	0.005	0.985	0.01	0.164417	0.267454	0.224858
1305	Italy	sativa	0.003	0.993	0.004	0.162267	0.265983	0.220745
1306	Italy	sativa	0.006	0.939	0.055	0.165577	0.269563	0.226974
1307	Italy	sativa	0.006	0.988	0.006	0.00590591	0.0952609	0.00316513
1308	Italy	sativa	0.003	0.978	0.019	0.191485	0.0355358	0.207758
1309	Italy	sativa	0.005	0.989	0.006	0.111273	0.0862316	0.189964
1310	Italy	sativa	0.004	0.93	0.067	0.203006	0.0473288	0.234985
1311	Italy	sativa	0.003	0.992	0.004	0.0962076	0.100872	0.148781
1312	Italy	sativa	0.004	0.985	0.011	0.0648051	0.0708378	0.114086
1313	Italy	sativa	0.005	0.986	0.009	0.0935064	0.138181	0.0250857
1314	Italy	sativa	0.079	0.917	0.005	0.0552125	0.0628865	0.10975
1315	Italy	sativa	0.004	0.988	0.009	0.00932896	0.00563385	0.00527166
1316	Italy	sativa	0.005	0.992	0.003	0.219217	0.0560893	0.248507
1317	Italy	sativa	0.002	0.987	0.01	0.218805	0.0553315	0.247269
1318	Italy	sativa	0.005	0.986	0.009	0.199366	0.040768	0.219433
1319	Italy	sativa	0.007	0.952	0.041	0.100598	0.0815211	0.169798
1320	Italy	sativa	0.013	0.965	0.022	0.203587	0.0438138	0.226833
1321	Italy	sativa	0.007	0.75	0.243	0.204361	0.0449709	0.229211
1322	Italy	sativa	0.005	0.99	0.005	0.162115	0.0133466	0.162751
1323	Italy	sativa	0.012	0.982	0.006	0.107162	0.0806463	0.171139
1324	Italy	sativa	0.004	0.934	0.062	0.223293	0.0597283	0.255726
1325	Italy	sativa	0.002	0.993	0.005	0.146392	0.00905804	0.173621
1326	Italy	sativa	0.005	0.963	0.032	0.0254222	0.0869388	0.0215605
1327	Italy	sativa	0.004	0.982	0.014	0.210193	0.0509263	0.237901
1328	Italy	sativa	0.01	0.963	0.027	0.218173	0.0557459	0.24863
1329	Italy	sativa	0.012	0.982	0.006	0.154378	0.256309	0.209015
1330	Italy	sativa	0.006	0.988	0.007	0.00200053	0.0116092	0.0027467
1331	Italy	sativa	0.005	0.945	0.05	0.22541	0.0614151	0.257834
1332	Italy	sativa	0.004	0.986	0.01	0.0061793	0.0206014	0.00681822
643	Italy	sativa	0.007	0.987	0.006	0.194182	0.0375495	0.21307
644	Italy	sativa	0.06	0.879	0.061	0.062927	0.0688943	0.103327
646	Italy	sativa	0.007	0.97	0.023	0.00721154	0.00952069	0.00380998
650	Italy	sativa	0.006	0.437	0.557	0.223463	0.0593679	0.253966
656	Italy	sativa	0.004	0.884	0.112	0.101321	0.0788008	0.170233
658	Italy	sativa	0.004	0.989	0.007	0.152537	0.00969974	0.147563
660	Spain	sylvestris	0.003	0.003	0.994	0.212864	0.0512984	0.242007
661	Spain	sylvestris	0.003	0.003	0.993	0.225111	0.0609239	0.257533
662	Spain	sylvestris	0.004	0.002	0.993	0.00802317	0.0196896	0.0059165
663	Spain	sylvestris	0.004	0.004	0.993	0.215315	0.0555735	0.250402
664	Spain	sylvestris	0.003	0.003	0.994	0.225617	0.0616289	0.25904
665	Spain	sylvestris	0.04	0.006	0.954	0.223435	0.0605457	0.257148
666	Spain	sylvestris	0.004	0.002	0.993	0.212064	0.0510863	0.240346
667	Spain	sylvestris	0.005	0.003	0.992	0.0637852	0.00682701	0.101443
668	Spain	sylvestris	0.008	0.003	0.989	0.222125	0.0596672	0.255813
669	Spain	sylvestris	0.003	0.004	0.993	0.194305	0.0405287	0.223075
670	Spain	sylvestris	0.002	0.01	0.987	0.21639	0.054481	0.244903
671	Spain	sylvestris	0.003	0.004	0.994	0.216106	0.0545605	0.246264
672	Spain	sylvestris	0.003	0.003	0.993	0.210223	0.0502736	0.238017
673	Spain	sylvestris	0.003	0.011	0.987	0.222857	0.0595884	0.255855
674	Spain	sylvestris	0.003	0.003	0.995	0.21722	0.0566117	0.252035
675	Spain	sylvestris	0.003	0.002	0.995	0.216278	0.0549504	0.248066
676	Spain	sylvestris	0.003	0.004	0.993	0.136523	0.00366391	0.168538
677	Spain	sylvestris	0.014	0.007	0.979	0.213471	0.0529822	0.245441
678	Spain	sylvestris	0.004	0.003	0.993	0.0209765	0.0756233	0.0324647
679	Spain	sylvestris	0.007	0.004	0.989	0.00623167	0.0826931	0.0101661
680	Spain	sylvestris	0.004	0.004	0.993	0.211447	0.0512958	0.242902
681	Spain	sylvestris	0.006	0.003	0.991	0.222057	0.059673	0.256245
682	Spain	sylvestris	0.007	0.003	0.989	0.185436	0.0382797	0.222196
683	Spain	sylvestris	0.01	0.004	0.986	0.226377	0.062015	0.259943
684	Spain	sylvestris	0.003	0.003	0.994	0.22741	0.062433	0.260459
685	Spain	sylvestris	0.008	0.003	0.989	0.226352	0.0619767	0.25947
686	Spain	sylvestris	0.003	0.003	0.993	0.219996	0.0584214	0.254312
687	Spain	sylvestris	0.004	0.003	0.993	0.132861	0.0117791	0.18172
688	Spain	sylvestris	0.006	0.003	0.991	0.227732	0.062433	0.260287
689	Spain	sylvestris	0.008	0.083	0.908	0.2075	0.0486882	0.237229
690	Spain	sylvestris	0.009	0.114	0.877	0.226628	0.0619415	0.259211
691	Spain	sylvestris	0.009	0.004	0.986	0.220625	0.0584985	0.253445
692	Spain	sylvestris	0.004	0.003	0.992	0.0899254	0.0715673	0.18141
693	Spain	sylvestris	0.005	0.005	0.99	0.16635	0.0176539	0.171498
694	Spain	sylvestris	0.003	0.019	0.977	0.198819	0.0473842	0.238356
695	Spain	sylvestris	0.005	0.003	0.991	0.226283	0.0618711	0.259211
696	Spain	sylvestris	0.007	0.01	0.983	0.201848	0.0444743	0.228216
697	Spain	sylvestris	0.017	0.039	0.944	0.18761	0.0371381	0.2231
698	Spain	sylvestris	0.004	0.002	0.993	0.225916	0.0618373	0.259341
699	Spain	sylvestris	0.004	0.004	0.993	0.166647	0.0229156	0.196087
700	Spain	sylvestris	0.003	0.004	0.994	0.224215	0.0606457	0.257448
701	Spain	sylvestris	0.002	0.003	0.995	0.224812	0.0610641	0.258136
702	Spain	sylvestris	0.005	0.003	0.992	0.2261	0.0618366	0.258695
703	Spain	sylvestris	0.005	0.013	0.983	0.20757	0.0511054	0.245181
704	Spain	sylvestris	0.007	0.003	0.99	0.225089	0.0613825	0.258395
705	Spain	sylvestris	0.003	0.004	0.993	0.21702	0.0560866	0.250694
706	Spain	sylvestris	0.003	0.004	0.993	0.215845	0.0558766	0.251132
707	Spain	sylvestris	0.004	0.012	0.984	0.221535	0.0580329	0.251688
708	Spain	sylvestris	0.01	0.004	0.987	0.22495	0.0606076	0.257362
709	Spain	sylvestris	0.006	0.004	0.99	0.119383	0.00588183	0.171089
710	Spain	sylvestris	0.004	0.003	0.993	0.198162	0.043139	0.225462
711	Spain	sylvestris	0.02	0.054	0.926	0.134002	0.098125	0.223135
712	Spain	sylvestris	0.003	0.004	0.994	0.204522	0.0453348	0.227756
713	Spain	sylvestris	0.004	0.014	0.982	0.224127	0.0607235	0.258181
714	Spain	sylvestris	0.009	0.111	0.88	0.222558	0.0596593	0.255726
715	Spain	sylvestris	0.002	0.005	0.993	0.0837085	0.0927046	0.24368
716	Spain	sylvestris	0.005	0.02	0.975	0.204449	0.0482308	0.23939
717	Spain	sylvestris	0.003	0.007	0.99	0.202324	0.0488619	0.240206
718	Spain	sylvestris	0.005	0.057	0.939	0.219487	0.0566265	0.249706
719	Spain	sylvestris	0.003	0.016	0.981	0.139161	0.0130762	0.183734
720	Spain	sylvestris	0.006	0.009	0.984	0.149721	0.013127	0.181994
721	Spain	sylvestris	0.005	0.395	0.6	0.216173	0.0544416	0.2455
722	Spain	sylvestris	0.004	0.587	0.409	0.0259944	0.073427	0.190975
723	Spain	sylvestris	0.006	0.264	0.73	0.211342	0.0527867	0.244799
724	Spain	sylvestris	0.01	0.068	0.922	0.224053	0.060572	0.257232
725	Spain	sylvestris	0.004	0.013	0.983	0.2166	0.0557237	0.24897
726	Spain	sylvestris	0.004	0.013	0.983	0.218523	0.0577891	0.252849
727	Spain	sylvestris	0.004	0.011	0.986	0.222721	0.0600488	0.256157
728	Spain	sylvestris	0.009	0.491	0.499	0.206595	0.0492224	0.238385
729	Spain	sylvestris	0.003	0.008	0.989	0.203564	0.0451536	0.227734
730	Spain	sylvestris	0.006	0.035	0.959	0.214484	0.0540373	0.246474
731	Spain	sylvestris	0.015	0.342	0.643	0.0805868	0.0732608	0.135456
732	Spain	sylvestris	0.007	0.244	0.749	0.2258	0.0614843	0.258566
733	Spain	sylvestris	0.024	0.485	0.491	0.213643	0.0530548	0.242618
734	Spain	sylvestris	0.005	0.547	0.448	0.223004	0.0589757	0.25375
735	Spain	sylvestris	0.006	0.345	0.649	0.224398	0.0605021	0.25663
736	Spain	sylvestris	0.004	0.027	0.969	0.00794808	0.0904847	0.00597169
737	Spain	sylvestris	0.005	0.399	0.596	0.225319	0.0614529	0.258524
738	Spain	sylvestris	0.01	0.264	0.726	0.226927	0.062433	0.259857
739	Spain	sylvestris	0.091	0.415	0.494	0.21461	0.0545849	0.248157
740	Spain	sylvestris	0.005	0.366	0.629	0.0779768	0.0713781	0.144933
741	Spain	sylvestris	0.005	0.473	0.522	0.144079	0.0182128	0.192548
742	Spain	sylvestris	0.004	0.504	0.492	0.122518	0.00894206	0.175707
743	Spain	sylvestris	0.003	0.737	0.26	0.217683	0.0564316	0.250692
744	Spain	sylvestris	0.005	0.584	0.411	0.194439	0.0430596	0.228376
745	Spain	sylvestris	0.016	0.392	0.592	0.193301	0.0397406	0.22453
746	Spain	sylvestris	0.007	0.263	0.73	0.122834	0.00967338	0.174775
747	Spain	sylvestris	0.006	0.446	0.548	0.223661	0.0600442	0.256544
748	Spain	sylvestris	0.006	0.014	0.981	0.222974	0.0600893	0.256804
749	Spain	sylvestris	0.004	0.081	0.915	0.155844	0.0208149	0.195636
750	Spain	sylvestris	0.004	0.49	0.505	0.0798941	0.0648904	0.155111
751	Spain	sylvestris	0.003	0.427	0.571	0.222764	0.059552	0.255597
752	Spain	sylvestris	0.004	0.614	0.381	0.216209	0.0555832	0.248583
753	Spain	sylvestris	0.008	0.071	0.921	0.213579	0.0519057	0.240743
754	Spain	sylvestris	0.031	0.2	0.768	0.0686549	0.069589	0.122376
755	Spain	sylvestris	0.005	0.024	0.971	0.0817426	0.0681708	0.153678
756	Spain	sylvestris	0.008	0.379	0.614	0.0562188	0.009	0.030213
757	Spain	sylvestris	0.014	0.062	0.923	0.22794	0.062855	0.260761
758	Spain	sylvestris	0.005	0.351	0.644	0.199362	0.0423861	0.226616
759	Spain	sylvestris	0.034	0.29	0.676	0.223409	0.0600445	0.256113
760	Spain	sylvestris	0.01	0.022	0.968	0.172584	0.0335612	0.216362
761	Spain	sylvestris	0.009	0.313	0.678	0.182203	0.0371934	0.223154
762	Spain	sylvestris	0.008	0.108	0.884	0.220499	0.0587711	0.255088
763	Spain	sylvestris	0.007	0.511	0.481	0.227112	0.0625046	0.26046
764	Spain	sylvestris	0.006	0.034	0.96	0.208462	0.0520351	0.245346
765	Spain	sylvestris	0.007	0.337	0.656	0.206998	0.0514495	0.24328
766	Spain	sylvestris	0.006	0.371	0.623	0.208574	0.049649	0.239031
767	Spain	sylvestris	0.031	0.34	0.629	0.22679	0.061977	0.259384
768	Spain	sylvestris	0.01	0.203	0.787	0.224009	0.0606123	0.257448
769	Spain	sylvestris	0.009	0.093	0.897	0.221373	0.0580664	0.252031
770	Spain	sylvestris	0.01	0.422	0.568	0.218325	0.0563558	0.250562
771	Spain	sylvestris	0.012	0.189	0.798	0.0851293	0.0907826	0.241339
772	Spain	sylvestris	0.004	0.474	0.522	0.226053	0.0615549	0.258824
773	Spain	sylvestris	0.008	0.039	0.953	0.21967	0.0582394	0.254009
774	Spain	sylvestris	0.021	0.084	0.895	0.214142	0.0542868	0.246906
775	Spain	sylvestris	0.01	0.167	0.823	0.157629	0.0143368	0.173588
776	Spain	sylvestris	0.012	0.014	0.974	0.0861586	0.0795872	0.226279
777	Spain	sylvestris	0.007	0.188	0.805	0.203607	0.0442774	0.226243
778	Spain	sylvestris	0.007	0.237	0.756	0.222281	0.0591306	0.25465
779	Spain	sylvestris	0.003	0.004	0.992	0.225319	0.060541	0.25719
780	Spain	sylvestris	0.011	0.025	0.964	0.22449	0.0605371	0.256759
781	Spain	sylvestris	0.005	0.003	0.992	0.228239	0.0628902	0.260847
782	Spain	sylvestris	0.014	0.005	0.981	0.215459	0.0541107	0.24434
783	Spain	sylvestris	0.01	0.005	0.985	0.223915	0.060466	0.256759
784	Spain	sylvestris	0.005	0.002	0.993	0.21772	0.0551458	0.246366
785	Spain	sylvestris	0.013	0.318	0.669	0.225088	0.060678	0.257576
786	Spain	sylvestris	0.008	0.004	0.988	0.205887	0.04504	0.228127
787	Spain	sylvestris	0.01	0.005	0.986	0.227457	0.0623995	0.259943
788	Spain	sylvestris	0.024	0.008	0.968	0.222063	0.0587046	0.252633
789	Spain	sylvestris	0.024	0.077	0.899	0.224858	0.0605756	0.256845
790	Spain	sylvestris	0.005	0.076	0.92	0.167256	0.0306797	0.212818
791	Spain	sylvestris	0.006	0.027	0.966	0.225158	0.060541	0.257061
792	Spain	sylvestris	0.274	0.057	0.668	0.226421	0.0619767	0.259642
793	Spain	sylvestris	0.011	0.198	0.791	0.224343	0.0601176	0.254657
794	Spain	sylvestris	0.021	0.351	0.628	0.223319	0.0591045	0.254437
795	Spain	sylvestris	0.01	0.055	0.935	0.203174	0.0439823	0.225913
796	Spain	sylvestris	0.003	0.343	0.653	0.209777	0.050574	0.240153
797	Spain	sylvestris	0.005	0.006	0.989	0.138574	0.0978809	0.228613
798	Spain	sylvestris	0.03	0.157	0.813	0.225892	0.0614843	0.258566
799	Spain	sylvestris	0.071	0.045	0.885	0.219917	0.0586184	0.253922
800	Spain	sylvestris	0.005	0.112	0.883	0.208583	0.0471917	0.23198
801	Spain	sylvestris	0.042	0.297	0.66	0.228286	0.0629278	0.260847
802	Spain	sylvestris	0.012	0.063	0.925	0.217167	0.0548293	0.245673
803	Spain	sylvestris	0.122	0.13	0.748	0.220751	0.0576824	0.251429
804	Spain	sylvestris	0.007	0.085	0.908	0.206702	0.0471745	0.233475
805	Spain	sylvestris	0.005	0.009	0.985	0.220564	0.0585531	0.254568
806	Spain	sylvestris	0.011	0.013	0.976	0.224191	0.0604667	0.256587
807	Spain	sylvestris	0.005	0.052	0.943	0.214516	0.0523241	0.242632
808	Spain	sylvestris	0.004	0.005	0.991	0.224058	0.0599536	0.255256
809	Spain	sylvestris	0.004	0.114	0.882	0.101151	0.0940045	0.249378
810	Spain	sylvestris	0.005	0.506	0.489	0.21798	0.0564604	0.250562
811	Spain	sylvestris	0.013	0.148	0.839	0.188826	0.0345279	0.204813
812	Spain	sylvestris	0.009	0.037	0.953	0.121117	0.0881462	0.228086
813	Spain	sylvestris	0.018	0.433	0.549	0.190855	0.0409724	0.229287
814	Spain	sylvestris	0.015	0.087	0.899	0.208485	0.0507151	0.242869
815	Spain	sylvestris	0.006	0.01	0.985	0.140142	0.00830955	0.174925
816	Spain	sylvestris	0.004	0.051	0.944	0.185041	0.0329685	0.201243
817	Spain	sylvestris	0.004	0.011	0.985	0.184612	0.0365509	0.218539
818	Spain	sylvestris	0.003	0.06	0.937	0.195002	0.0384154	0.213655
819	Spain	sylvestris	0.006	0.452	0.542	0.172391	0.0220345	0.186016
820	Spain	sylvestris	0.004	0.451	0.545	0.210155	0.0519186	0.244372
821	Spain	sylvestris	0.008	0.037	0.955	0.211198	0.0520545	0.245493
822	Spain	sylvestris	0.015	0.03	0.955	0.221683	0.0589206	0.254004
823	Spain	sylvestris	0.005	0.008	0.988	0.228078	0.0628902	0.260847
824	Spain	sylvestris	0.008	0.393	0.599	0.228032	0.0629604	0.261234
825	Spain	sylvestris	0.107	0.138	0.755	0.0482351	0.125578	0.0223649
826	Spain	sylvestris	0.043	0.055	0.901	0.222491	0.0590678	0.254135
827	Spain	sylvestris	0.003	0.005	0.992	0.221223	0.0582535	0.253015
828	Spain	sylvestris	0.046	0.527	0.427	0.220742	0.0577656	0.252156
829	Spain	sylvestris	0.008	0.27	0.722	0.226079	0.0613846	0.257879
830	Spain	sylvestris	0.031	0.018	0.951	0.225501	0.0614494	0.258308
831	Spain	sylvestris	0.012	0.054	0.934	0.189466	0.0321252	0.204334
832	Spain	sylvestris	0.011	0.198	0.791	0.00179189	0.000486549	0.00120204
833	Spain	sylvestris	0.004	0.004	0.992	0.174822	0.0255473	0.196516
834	Spain	sylvestris	0.005	0.009	0.986	0.178939	0.0261173	0.187337
835	Spain	sylvestris	0.004	0.005	0.991	0.21989	0.0578353	0.253188
836	Spain	sylvestris	0.005	0.008	0.987	0.112147	0.0843085	0.193209
837	Spain	sylvestris	0.012	0.037	0.951	0.0860017	0.0740903	0.144964
838	Spain	sylvestris	0.007	0.008	0.985	0.218977	0.0573918	0.25263
839	Spain	sylvestris	0.004	0.018	0.978	0.210154	0.0502191	0.238617
840	Spain	sylvestris	0.005	0.013	0.982	0.218128	0.0569105	0.252116
841	Spain	sylvestris	0.006	0.008	0.985	0.140406	0.000799632	0.133493
842	Spain	sylvestris	0.004	0.007	0.989	0.153176	0.25527	0.206029
843	Spain	sylvestris	0.005	0.006	0.989	0.0113971	0.0986782	0.00766223
844	Spain	sylvestris	0.007	0.008	0.985	0.0204788	0.0811196	0.0233783
845	Spain	sylvestris	0.007	0.483	0.51	0.220442	0.0576921	0.252155
846	Spain	sylvestris	0.036	0.087	0.877	0.222421	0.059029	0.254264
847	Spain	sylvestris	0.005	0.348	0.647	0.0252994	0.0630848	0.0514223
848	Spain	sylvestris	0.004	0.021	0.975	0.203831	0.0442384	0.226772
849	Spain	sylvestris	0.013	0.098	0.889	0.219828	0.0563477	0.249458
850	Spain	sylvestris	0.005	0.335	0.66	0.16277	0.0273594	0.205195
851	Spain	sylvestris	0.004	0.083	0.913	0.227732	0.0629253	0.260847
483	Spain	sativa	0.003	0.993	0.004	0.214921	0.0534083	0.243483
484	Spain	sativa	0.003	0.994	0.003	0.225232	0.0605132	0.25646
485	Spain	sativa	0.006	0.237	0.756	0.224099	0.0605014	0.256888
486	Spain	sativa	0.006	0.986	0.008	0.227756	0.0628902	0.260675
487	Spain	sativa	0.008	0.984	0.008	0.224978	0.0604446	0.256417
488	Spain	sativa	0.007	0.983	0.01	0.0610626	0.0715877	0.0992588
489	Spain	sativa	0.004	0.99	0.007	0.22488	0.0609928	0.257791
490	Spain	sativa	0.005	0.99	0.005	0.0982969	0.194231	0.122878
491	Spain	sativa	0.006	0.926	0.069	0.226676	0.0618405	0.258739
492	Spain	sativa	0.014	0.484	0.502	0.218038	0.0550426	0.246493
493	Spain	sativa	0.029	0.913	0.057	0.220672	0.0571132	0.250056
494	Spain	sativa	0.005	0.922	0.073	0.223987	0.0599493	0.255599
495	Spain	sativa	0.01	0.983	0.007	0.225018	0.0610298	0.257705
496	Spain	sativa	0.013	0.785	0.202	0.210847	0.0499852	0.237859
497	Spain	sativa	0.009	0.774	0.217	0.226491	0.0619415	0.259125
498	Spain	sativa	0.014	0.977	0.01	0.22794	0.0628902	0.260502
499	Spain	sativa	0.01	0.968	0.022	0.22115	0.0578412	0.251304
500	Spain	sativa	0.014	0.981	0.005	0.0745536	0.0713888	0.121433
501	Spain	sativa	0.007	0.844	0.148	0.222895	0.0589198	0.253238
502	Spain	sativa	0.005	0.029	0.966	0.215219	0.0530755	0.242117
503	Spain	sativa	0.005	0.521	0.473	0.224191	0.0603959	0.256931
504	Spain	sativa	0.008	0.582	0.41	0.209	0.0516669	0.244686
505	Spain	sativa	0.008	0.982	0.011	0.212392	0.0531252	0.243376
506	Spain	sativa	0.006	0.987	0.007	0.223523	0.060009	0.256328
507	Spain	sativa	0.018	0.584	0.398	0.226628	0.0619415	0.259297
508	Spain	sativa	0.006	0.961	0.033	0.223	0.0593938	0.254223
509	Spain	sativa	0.004	0.979	0.018	0.209791	0.0500723	0.236361
510	Spain	sativa	0.073	0.912	0.014	0.228377	0.0629604	0.261062
511	Spain	sativa	0.004	0.993	0.003	0.223732	0.0599432	0.255597
512	Spain	sativa	0.005	0.968	0.026	0.0111869	0.0421806	0.0203642
513	Spain	sativa	0.003	0.986	0.01	0.21664	0.0560459	0.250998
514	Spain	sativa	0.006	0.987	0.007	0.226192	0.0619415	0.259039
515	Spain	sativa	0.003	0.992	0.005	0.21886	0.0562317	0.24975
516	Spain	sativa	0.003	0.987	0.01	0.131468	0.0952279	0.219481
517	Spain	sativa	0.005	0.672	0.323	0.152244	0.0084592	0.14794
518	Spain	sativa	0.006	0.989	0.005	0.218644	0.0552835	0.24688
519	Spain	sativa	0.014	0.109	0.878	0.227458	0.0622975	0.259514
520	Spain	sativa	0.003	0.991	0.006	0.226583	0.0624697	0.260115
521	Spain	sativa	0.004	0.98	0.016	0.22741	0.062433	0.260287
522	Spain	sativa	0.003	0.98	0.017	0.226583	0.0619767	0.259685
523	Spain	sativa	0.004	0.988	0.008	0.0367151	0.104453	0.00119636
524	Spain	sativa	0.005	0.989	0.006	0.221345	0.0582293	0.252631
525	Spain	sativa	0.007	0.966	0.027	0.215481	0.0537583	0.244122
526	Spain	sativa	0.004	0.991	0.005	0.115311	0.0889011	0.191269
527	Spain	sativa	0.003	0.993	0.004	0.225341	0.0610305	0.257405
528	Spain	sativa	0.003	0.984	0.013	0.225824	0.0616278	0.259126
529	Spain	sativa	0.007	0.722	0.271	0.205958	0.0464212	0.228546
530	Spain	sativa	0.003	0.985	0.011	0.223093	0.0590754	0.254567
531	Spain	sativa	0.004	0.97	0.025	0.201859	0.0467327	0.233309
532	Spain	sativa	0.006	0.987	0.007	0.227249	0.0623981	0.260115
533	Spain	sativa	0.023	0.969	0.008	0.0804405	0.0754784	0.137348
534	Spain	sativa	0.013	0.974	0.013	0.218972	0.0577321	0.252801
535	Spain	sativa	0.007	0.986	0.007	0.226077	0.0615204	0.258609
536	Spain	sativa	0.004	0.991	0.005	0.202178	0.0434902	0.223816
537	Spain	sativa	0.004	0.987	0.009	0.198437	0.0393469	0.215751
538	Spain	sativa	0.006	0.97	0.024	0.224007	0.0602562	0.257103
539	Spain	sativa	0.003	0.993	0.004	0.207016	0.0478002	0.233694
540	Spain	sativa	0.005	0.987	0.007	0.226008	0.0614161	0.258308
541	Spain	sativa	0.005	0.456	0.539	0.17824	0.0252684	0.189377
542	Spain	sativa	0.015	0.979	0.006	0.109276	0.205312	0.141294
543	Spain	sativa	0.005	0.991	0.005	0.224329	0.0600811	0.256587
544	Spain	sativa	0.007	0.98	0.013	0.226146	0.0618733	0.258954
545	Spain	sativa	0.01	0.807	0.184	0.218322	0.0560405	0.248592
546	Spain	sativa	0.005	0.87	0.125	0.125626	0.0921	0.218048
547	Spain	sativa	0.004	0.977	0.019	0.2247	0.0604735	0.256588
548	Spain	sativa	0.002	0.992	0.005	0.0706917	0.0713926	0.111208
549	Spain	sativa	0.005	0.992	0.003	0.225939	0.0611346	0.258437
550	Spain	sativa	0.004	0.992	0.004	0.221648	0.0580015	0.252074
551	Spain	sativa	0.005	0.992	0.004	0.0142028	0.0856311	0.0143871
552	Spain	sativa	0.012	0.292	0.695	0.226744	0.0622929	0.259642
553	Spain	sativa	0.006	0.983	0.011	0.0180833	0.0855449	0.0190118
554	Spain	sativa	0.007	0.973	0.02	0.225019	0.060854	0.257233
555	Spain	sativa	0.006	0.776	0.217	0.0738985	0.0745495	0.117514
556	Spain	sativa	0.004	0.989	0.006	0.163126	0.0172132	0.168905
557	Spain	sativa	0.006	0.99	0.004	0.22741	0.062433	0.260287
558	Spain	sativa	0.004	0.957	0.038	0.219781	0.0572064	0.25104
559	Spain	sativa	0.004	0.985	0.011	0.0113329	0.0867809	0.013452
560	Spain	sativa	0.023	0.956	0.021	0.192502	0.0364062	0.210841
561	Spain	sativa	0.004	0.992	0.004	0.2115	0.0516477	0.240722
562	Spain	sativa	0.009	0.763	0.228	0.180748	0.0262134	0.190163
563	Spain	sativa	0.012	0.982	0.006	0.227801	0.0627493	0.260545
564	Spain	sativa	0.005	0.99	0.005	0.00630297	0.0220325	0.0077547
565	Spain	sativa	0.005	0.946	0.05	0.210376	0.0497719	0.234919
566	Spain	sativa	0.004	0.92	0.077	0.222603	0.059587	0.255338
567	Spain	sativa	0.007	0.988	0.005	0.224076	0.0604671	0.257189
568	Spain	sativa	0.008	0.961	0.032	0.206576	0.0471348	0.232994
569	Spain	sativa	0.004	0.99	0.006	0.216143	0.0552696	0.247981
570	Spain	sativa	0.011	0.919	0.07	0.223029	0.0589869	0.253538
571	Spain	sativa	0.015	0.091	0.894	0.219177	0.0557063	0.248378
572	Spain	sativa	0.005	0.988	0.007	0.226122	0.0615196	0.25891
573	Spain	sativa	0.004	0.99	0.006	0.168928	0.017718	0.178064
574	Spain	sativa	0.006	0.976	0.019	0.0166592	0.072029	0.0618909
575	Spain	sativa	0.02	0.827	0.153	0.21764	0.0544984	0.245298
576	Spain	sativa	0.004	0.989	0.008	0.225921	0.0606906	0.257106
577	Spain	sativa	0.004	0.703	0.293	0.219156	0.0576965	0.252758
578	Spain	sativa	0.004	0.99	0.006	0.22495	0.0609577	0.257318
579	Spain	sativa	0.005	0.983	0.012	0.116513	0.0844302	0.203582
580	Spain	sativa	0.012	0.566	0.422	0.193093	0.035918	0.210255
581	Spain	sativa	0.005	0.991	0.004	0.217403	0.0557655	0.246957
582	Spain	sativa	0.007	0.572	0.422	0.22509	0.0605064	0.25676
583	Spain	sativa	0.005	0.989	0.006	0.226421	0.0620118	0.259771
584	Spain	sativa	0.003	0.695	0.302	0.219843	0.0568226	0.249797
585	Spain	sativa	0.006	0.883	0.111	0.224425	0.0611078	0.258225
586	Spain	sativa	0.004	0.993	0.004	0.211853	0.0518158	0.241877
587	Spain	sativa	0.007	0.982	0.012	0.207594	0.0476527	0.232924
588	Spain	sativa	0.01	0.517	0.473	0.224681	0.0604106	0.255944
589	Spain	sativa	0.008	0.936	0.056	0.145874	0.00449656	0.152138
590	Spain	sativa	0.009	0.971	0.021	0.00803792	0.00845834	0.0046713
591	Spain	sativa	0.004	0.915	0.081	0.224305	0.0606062	0.25706
592	Spain	sativa	0.004	0.993	0.004	0.225731	0.0614494	0.25848
593	Spain	sativa	0.007	0.467	0.526	0.104413	0.0759416	0.186457
594	Spain	sativa	0.003	0.967	0.03	0.225501	0.0609928	0.25792
595	Spain	sativa	0.008	0.985	0.007	0.224282	0.0603604	0.257318
596	Spain	sativa	0.007	0.987	0.006	0.223293	0.0600093	0.256199
597	Spain	sativa	0.01	0.959	0.031	0.213657	0.0538621	0.245743
598	Spain	sativa	0.01	0.977	0.013	0.228009	0.0629604	0.261105
599	Spain	sativa	0.003	0.987	0.01	0.0920271	0.0954483	0.252029
600	Spain	sativa	0.005	0.957	0.038	0.119156	0.090872	0.247551
601	Spain	sativa	0.005	0.991	0.004	0.218948	0.0568866	0.250649
602	Spain	sativa	0.018	0.89	0.092	0.216648	0.0552067	0.247422
603	Spain	sativa	0.013	0.36	0.627	0.150688	0.0224193	0.199431
604	Spain	sativa	0.003	0.975	0.022	0.217114	0.0563349	0.250652
605	Spain	sativa	0.003	0.99	0.007	0.200972	0.0478401	0.23906
606	Spain	sativa	0.012	0.981	0.007	0.0935445	0.0969806	0.253352
607	Spain	sativa	0.005	0.984	0.011	0.115074	0.00464398	0.165297
608	Spain	sativa	0.022	0.806	0.172	0.172242	0.0327096	0.215948
609	Spain	sativa	0.005	0.919	0.076	0.105217	0.00186568	0.162027
610	Spain	sativa	0.007	0.976	0.017	0.201353	0.0475903	0.238437
611	Spain	sativa	0.004	0.989	0.007	0.204374	0.0477748	0.237613
612	Spain	sativa	0.005	0.991	0.004	0.192536	0.041539	0.228783
613	Spain	sativa	0.005	0.98	0.016	0.194456	0.0434853	0.231179
614	Spain	sativa	0.008	0.989	0.003	0.124387	0.0100919	0.176836
615	Spain	sativa	0.012	0.968	0.02	0.206644	0.0509498	0.244195
616	Spain	sativa	0.008	0.961	0.031	0.161551	0.0273975	0.209635
617	Spain	sativa	0.003	0.987	0.01	0.11863	0.0863413	0.214133
618	Spain	sativa	0.023	0.867	0.11	0.17557	0.0337487	0.215688
619	Spain	sativa	0.006	0.489	0.506	0.159916	0.0163582	0.175269
620	Spain	sativa	0.006	0.989	0.005	0.161842	0.0154917	0.167803
621	Spain	sativa	0.005	0.989	0.005	0.216644	0.0562258	0.251775
622	Spain	sativa	0.026	0.781	0.192	0.222352	0.059029	0.254349
623	Spain	sativa	0.005	0.989	0.006	0.213565	0.0542427	0.249378
624	Spain	sativa	0.006	0.988	0.006	0.203187	0.0482885	0.239854
625	Spain	sativa	0.007	0.986	0.007	0.219682	0.0579723	0.25237
626	Spain	sativa	0.016	0.972	0.012	0.165203	0.0305539	0.211563
627	Spain	sativa	0.004	0.993	0.003	0.0494205	0.0940553	0.0865107
1	Turkmenistan, Pakistan	sativa	0.169	0.823	0.008	0.211151	0.053648	0.246756
5	Turkmenistan, Pakistan	sativa	0.087	0.849	0.065	0.2244	0.0610348	0.258094
8	Turkmenistan, Pakistan	sativa	0.008	0.978	0.014	0.155165	0.0256066	0.20355
9	Turkmenistan, Pakistan	sativa	0.01	0.977	0.013	0.222351	0.0590621	0.254521
10	Turkmenistan, Pakistan	sativa	0.104	0.89	0.005	0.223547	0.0597985	0.256457
11	Turkmenistan, Pakistan	sativa	0.014	0.977	0.009	0.205229	0.0488583	0.238562
12	Turkmenistan, Pakistan	sativa	0.036	0.959	0.005	0.225065	0.0610988	0.258265
13	Turkmenistan, Pakistan	sativa	0.175	0.817	0.008	0.224283	0.0608886	0.257662
14	Turkmenistan, Pakistan	sativa	0.134	0.847	0.019	0.0390699	0.0839676	0.206065
15	Turkmenistan, Pakistan	sativa	0.071	0.923	0.006	0.216513	0.0550653	0.247294
16	Turkmenistan, Pakistan	sativa	0.162	0.831	0.008	0.215981	0.0568705	0.25122
17	Turkmenistan, Pakistan	sativa	0.034	0.958	0.008	0.220889	0.0585556	0.254956
18	Turkmenistan, Pakistan	sativa	0.023	0.961	0.016	0.22304	0.0596575	0.256199
19	Turkmenistan, Pakistan	sativa	0.04	0.944	0.017	0.117976	0.00891191	0.173428
20	Turkmenistan, Pakistan	sativa	0.035	0.955	0.011	0.00180204	0.0761813	0.169931
21	Turkmenistan, Pakistan	sativa	0.13	0.86	0.01	0.105639	0.0025862	0.161577
22	Turkmenistan, Pakistan	sativa	0.029	0.965	0.005	0.221752	0.0586383	0.254263
23	Turkmenistan, Pakistan	sativa	0.089	0.907	0.004	0.200806	0.0487319	0.239911
24	Turkmenistan, Pakistan	sativa	0.029	0.818	0.153	0.0633528	0.0860481	0.226381
25	Turkmenistan, Pakistan	sativa	0.061	0.925	0.013	0.223758	0.0598465	0.254997
26	Turkmenistan, Pakistan	sativa	0.026	0.898	0.076	0.106043	0.0044872	0.165977
27	Turkmenistan, Pakistan	sativa	0.013	0.885	0.101	0.216601	0.0562919	0.251517
30	Turkmenistan, Pakistan	sativa	0.015	0.979	0.006	0.0980036	0.0780726	0.226118
31	Turkmenistan, Pakistan	sativa	0.007	0.985	0.009	0.0500094	0.0843632	0.215465
32	Turkmenistan, Pakistan	sativa	0.021	0.975	0.004	0.12222	0.0986046	0.259289
33	Turkmenistan, Pakistan	sativa	0.03	0.963	0.007	0.209283	0.0521059	0.246988
34	Turkmenistan, Pakistan	sativa	0.008	0.983	0.009	0.17593	0.0248018	0.194848
36	Turkmenistan, Pakistan	sativa	0.081	0.914	0.004	0.184608	0.0332391	0.210049
39	Turkmenistan, Pakistan	sativa	0.479	0.5	0.021	0.0535829	0.0653555	0.12546
40	Turkmenistan, Pakistan	sativa	0.023	0.972	0.005	0.224238	0.060963	0.258008
41	Turkmenistan, Pakistan	sativa	0.008	0.989	0.004	0.0686993	0.126983	0.0607573
42	Turkmenistan, Pakistan	sativa	0.096	0.898	0.006	0.118369	0.146763	0.0818759
43	Turkmenistan, Pakistan	sativa	0.007	0.985	0.008	0.146261	0.15273	0.0891694
44	Turkmenistan, Pakistan	sativa	0.007	0.986	0.007	0.186152	0.168693	0.0144559
46	Turkmenistan, Pakistan	sativa	0.023	0.958	0.019	0.0748267	0.0140949	0.0727286
48	Turkmenistan, Pakistan	sativa	0.007	0.989	0.005	0.212442	0.216761	0.0269386
49	Turkmenistan, Pakistan	sativa	0.007	0.989	0.005	0.0393518	0.0900258	0.0562496
50	Turkmenistan, Pakistan	sativa	0.261	0.735	0.004	0.205958	0.0464212	0.228546
51	Turkmenistan, Pakistan	sativa	0.009	0.976	0.015	0.223093	0.0590754	0.254567
52	Turkmenistan, Pakistan	sativa	0.017	0.979	0.004	0.201859	0.0467327	0.233309
53	Turkmenistan, Pakistan	sativa	0.011	0.985	0.004	0.227249	0.0623981	0.260115
54	Turkmenistan, Pakistan	sativa	0.008	0.986	0.006	0.0804405	0.0754784	0.137348
55	Turkmenistan, Pakistan	sativa	0.146	0.85	0.004	0.218972	0.0577321	0.252801
58	Turkmenistan, Pakistan	sativa	0.314	0.677	0.009	0.0310112	0.102913	0.0881721
59	Turkmenistan, Pakistan	sativa	0.161	0.833	0.006	0.0130908	0.0546802	0.0327378
60	Turkmenistan, Pakistan	sativa	0.008	0.985	0.007	0.0787333	0.167634	0.0793358
61	Turkmenistan, Pakistan	sativa	0.038	0.957	0.005	0.154773	0.25735	0.21034
62	Turkmenistan, Pakistan	sativa	0.209	0.782	0.009	0.164417	0.267454	0.224858
63	Turkmenistan, Pakistan	sativa	0.004	0.987	0.009	0.162267	0.265983	0.220745
64	Turkmenistan, Pakistan	sativa	0.165	0.831	0.004	0.165577	0.269563	0.226974
65	Turkmenistan, Pakistan	sativa	0.016	0.978	0.005	0.00590591	0.0952609	0.00316513
66	Turkmenistan, Pakistan	sativa	0.09	0.663	0.248	0.191485	0.0355358	0.207758
67	Turkmenistan, Pakistan	sativa	0.238	0.758	0.004	0.162415	0.265452	0.221729
68	Turkmenistan, Pakistan	sativa	0.1	0.852	0.048	0.167842	0.272303	0.228768
69	Turkmenistan, Pakistan	sativa	0.026	0.971	0.003	0.163521	0.267243	0.223523
70	Turkmenistan, Pakistan	sativa	0.018	0.82	0.162	0.147887	0.246273	0.207358
71	Turkmenistan, Pakistan	sativa	0.026	0.931	0.043	0.162783	0.266084	0.222833
72	Turkmenistan, Pakistan	sativa	0.083	0.439	0.477	0.158943	0.261764	0.217361
73	Turkmenistan, Pakistan	sativa	0.008	0.989	0.003	0.164102	0.267349	0.223248
2	Turkmenistan, Pakistan	sativa	0.141	0.825	0.034	0.160478	0.262188	0.22178
3	Turkmenistan, Pakistan	sativa	0.01	0.981	0.008	0.0649565	0.121054	0.141536
4	Turkmenistan, Pakistan	sativa	0.007	0.934	0.059	0.158586	0.259768	0.220541
6	Turkmenistan, Pakistan	sativa	0.046	0.82	0.135	0.161682	0.263873	0.222513
7	Turkmenistan, Pakistan	sativa	0.05	0.942	0.009	0.0982742	0.0478722	0.0219549
28	Turkmenistan, Pakistan	sativa	0.021	0.969	0.01	0.206657	0.0479693	0.235009
29	Turkmenistan, Pakistan	sativa	0.085	0.88	0.035	0.155576	0.25639	0.21695
35	Turkmenistan, Pakistan	sativa	0.008	0.921	0.072	0.0511684	0.0974485	0.127552
37	Turkmenistan, Pakistan	sativa	0.041	0.934	0.025	0.0777839	0.141004	0.152076
38	Turkmenistan, Pakistan	sativa	0.005	0.939	0.056	0.219043	0.0561067	0.248596
45	Turkmenistan, Pakistan	sativa	0.018	0.919	0.063	0.226399	0.0618369	0.258953
47	Turkmenistan, Pakistan	sativa	0.021	0.967	0.012	0.219893	0.057172	0.250865
56	Turkmenistan, Pakistan	sativa	0.021	0.972	0.007	0.223529	0.0598121	0.254997
57	Turkmenistan, Pakistan	sativa	0.008	0.984	0.008	0.0339133	0.068195	0.0554947
